# Supplementary material for: Exploring the perceived restorativeness of natural soundscapes under the global pandemic of COVID-19: A moderated mediation model
Source: PLoS One. 2021 Aug 27;16(8):e0256855. doi: 10.1371/journal.pone.0256855 (PMC8396716; doi:10.1371/journal.pone.0256855)
Supplement: S1 Data — (XLSX) [file pone.0256855.s001.xlsx]

## Sheet: sheet
code	PRSS-1	PRSS-2	PRSS-3	PRSS-4	PRSS-5	PRSS-6	PRSS-7	PRSS-8	PRSS-9	PRSS-10	FA1	FA2	FA3	FA4	novelty1	novelty2	escape1	escape2	EX1	EX2	EX3	EX4	CP1	CP2	CP3	CP4
PRE1	3	2	2	5	4	2	5	4	2	3	5	4	3	4	4	3	5	5	5	4	5	4	3	4	4	3
PRE2	3	3	3	3	1	1	2	2	1	2	5	4	5	4	3	4	5	4	5	5	5	3	3	3	5	4
PRE3	3	3	4	4	3	1	5	3	4	3	3.57143	1	1	1	1	1	1	4	4	1	2	2	1	1	2	2
PRE4	3	3	3	4	2	2	4	2	3	3	2.14286	3	4	4	3	3	3	4	4	3	4	4	3	3	3	3
PRE5	3	5	5	3	3	4	3	3	3	5	5	4	4	4	4	4	4	4	5	4	4	4	5	5	4	4
PRE6	5	5	4	4	4	4	2	2	2	2	3.57143	2	4	3	4	3	4	4	4	3	3	2	3	4	4	4
PRE7	3	3	3	4	4	3	2	3	2	2	3.57143	4	2	1	4	1	3	4	4	3	4	2	3	4	4	1
PRE8	3	3	3	3	3	3	3	3	3	3	4.28571	4	4	5	5	5	4	5	4	5	5	4	4	4	5	5
PRE9	3	1	3	5	5	3	5	5	2	2	5	4	2	3	2	2	3	4	2	3	3.70927	3	3	5	1	3
PRE10	1	2	1	5	3	1	4	5	2	2	5	3	4	3	3	3	3	5	5	3	3	3	3	3	3	3
PRE11	3	1	4	3	3	2	4	5	3	2	3.57143	4	4	4	4	4	5	4	4	3	4	4	4	5	4	5
PRE12	1	4	1	5	1	1	5	3	1	1	0.714286	4	5	4	3	2	3	4	3	3	4	4	4	4	3	4
PRE13	2	3	5	3	3	4	3	3	4	4	2.14286	3	4	4	3	3	4	4	4	4	3	4	4	4	3	4
PRE14	3	3	1	1	3	3	3	3	3	3	2.14286	4	4	5	5	3	5	3	4	2	3	4	3	3	4	5
PRE15	3	4	3	4	3	3	3	2	3	3	2.14286	4	3	3	3	4	4	5	4	4	3	4	5	5	5	5
PRE16	4	4	4	2	2	3	3	2	4	5	4.28571	4	4	4	3	2	3	4	5	3	3	5	4	4	5	5
PRE17	2	2	4	2	2	3	2	2	3	2	3.57143	3	3	3	3	3	3	5	5	4	4	3	3	3	3	3
PRE18	2	2	3	3	3	2	3	3	2	2	2.85714	5	4	3	3	3	3	4	4	4	4	3	4	4	4	4
PRE19	3	3	3	3	3	3	3	3	3	3	3.57143	3.95804	3	3	2	1	3	5	1	4	3	1	3	4	2	3
PRE20	1	2	3	3	3	1	2	2	3	3	5	4	4	4	1	2	2	4	2	2	3	2	5	3	4	4
PRE21	2	2	2	4	4	2	4	4	2	1	3.57143	4	4	5	4	4	4	4	4	5	5	5	5	4	5	4
PRE22	1	2	4	3	2	3	4	3	1	2	2.14286	5	5	5	4	4	4	4	4	5	5	4	4	5	5	5
PRE23	3	4	2	5	2	1	5	2	4	2	3.57143	5	5	4	5	5	5	5	5	5	4	5	5	5	3	3
PRE24	3	4	3	4	3	3	3	3	4	4	3.57143	4	4	4	4	5	4	3	4	3	4	5	4	5	4	4
PRE25	2	3	3	3	4	2	3	3	3	3	5	2	3	2	4	4	3	4	4	3	1	3	3	4	3	3
PRE26	4	4	4	4	3	4	3	3	3	3	4.28571	3	3	4	5	5	5	4	5	4	4	4	4	5	4	4
PRE27	2	3	3	3	2	3	2	3	3	3	2.85714	5	5	5	5	5	5	5	5	5	5	5	5	5	5	5
PRE28	3	2	3	4	4	3	3	4	2	2	2.85714	5	5	5	3	3	3	5	5	5	5	3	3	3	3	3
PRE29	3	3	3	5	4	3	3	3	2	1	0.714286	2	4	3	5	3.61399	3.84594	4	4	3	4	3.56643	3.75944	4	3	5
PRE30	1	2	2	4	3	2	1	4	2	1	3.57143	5	5	5	5	5	5	5	5	5	5	5	5	5	5	5
PRE31	3	3	3	4	3	2	3	3	2	2	3.57143	5	5	5	5	5	5	5	5	5	5	5	5	5	5	5
PRE32	2	3	3	3	3	3	2	3	4	4	1.42857	3	4	4	3	4	4	4	4	4	3	4	3	4	4	4
PRE33	2	3	3	3	4	2	4	4	3	2	2.14286	4	4	4	4	4	3	3	4	4	4	3	4	4	4	3
PRE34	3	4	5	2	3	4	4	3	3	4	5	4	3	4	3	4	3	4	4	4	3	4	2	3	3	3
PRE35	4	4	5	3	3	4	3	3	4	4	4.28571	4	5	5	4	3	4	4	5	5	4	3	3	4	4	4
PRE36	3	3	4	4	4	4	4	4	4	4	2.85714	2	4	4	3	3	3	3	3	4	2	2	3	3	4	2
PRE37	5	3	5	4	2	2	3	3	3	3	5	4	4	3	4	2	3	3	3	3	3	3	4	4	3	3
PRE38	2	3	3	4	4	3	3	4	3	3	2.14286	4	3	3	4	2	3	3	4	3	4	3	4	4	3	4
PRE39	3	3	3	4	3	2	3	3	3	3	2.85714	4	4	3	4	4	4	3	4	4	4	4	3	4	4	3
PRE40	5	5	5	5	5	5	5	5	5	5	3.57143	4	3	3	3	4	3	3	4	4	4	4	3	3	3	3
PRE41	3	3	2	4	2	4	4	4	4	2	2.14286	4	3	3	4	4	4	4	4	3	4	4	3	3	4	4
PRE42	3	1	5	4	5	3	3	4	5	3	5	4	4	4	3	2	2	3	4	3	3	4	2	2	3	3
PRE43	3	3	3	3	3	3	3	3	3	3	2.85714	5	5	5	5	5	5	5	5	5	5	5	5	5	5	5
PRE44	2	2	1	4	3	2	4	3	2	1	3.57143	5	5	5	5	5	5	5	5	5	5	5	5	5	5	5
PRE45	3	2	2	3	3	2	2	3	2	3	3.57143	5	5	5	5	5	5	5	5	5	5	5	5	5	5	5
PRE46	3	3	3	5	5	2	5	5	2	2	4.28571	4	4	4	3	4	4	3	4	3	4	3	3	4	4	4
PRE47	2	3	2	4	4	2	4	4	2	2	4.28571	5	4	4	4	4	4	4	4	4	5	4	5	4	5	5
PRE48	1	3	4	5	3	1	3	3	3	2	3.57143	5	5	5	3	5	3	4	5	4	4	3	4	4	5	5
PRE49	4	3	4	3	3	5	4	2	2	4	3.57143	2	3	3	2	3	4	3	2	3	3	3	3	3	3	4
PRE50	2	2	3	5	3	3	2	2	2	2	3.57143	4	3	4	4	5	4	4	4	4	3	4	4	5	5	4
PRE51	2	1	3	4	5	2	5	3	3	1	2.85714	4	5	5	3	3	3	4	4	5	4	4	3	3	3	3
PRE52	3	4	3	4	3	4	3	4	3	4	2.85714	5	5	5	5	5	5	5	5	5	5	5	5	5	5	5
PRE53	3	5	4	4	2	2	2	3	4	4	4.28571	5	5	5	5	5	5	5	5	5	5	5	5	5	5	5
PRE54	3	3	4	3	2	4	3	2	4	5	2.85714	5	5	4	5	5	5	5	5	5	4	5	5	5	5	5
PRE55	3	3	4	5	3	5	1	5	5	1	4.28571	5	5	5	5	5	5	5	5	5	5	5	5	5	5	5
PRE56	3	3	4	5	4	2	3	4	4	3	3.57143	4	4	4	3	4	4	3	3	4	4	3	3	4	4	4
PRE57	4	2	4	5	5	3	3	3	5	1	1.42857	4	4	4	3	4	4	4	4	3	4	4	3	4	4	4
PRE58	2	2	3	2	3	2	4	3	3	2	2.14286	4	4	4	3	4	3	4	4	3	5	4	3	4	4	4
PRE59	1	1	1	4	3	1	4	4	4	1	2.14286	4	4	4	4	4	4	4	5	4	4	4	4	4	4	4
PRE60	1	3	4	2	3	1	4	4	1	1	2.14286	4	4	4	3	4	3	3	3	3	3	3	3	4	4	3
PRE61	3	3	3	4	4	3	3	3	2	3	2.14286	3	3	3	3	4	3	4	3	4	4	4	3	4	4	3
PRE62	3	4	3	2	3	2	2	4	4	4	1.42857	4	4	5	4	3	4	4	4	5	4	4	3	4	4	4
PRE63	3	2	3	3	3	1	4	3	1	1	2.85714	4	3	3	3	4	3	4	4	4	4	4	3	4	4	3
PRE64	5	5	3	5	2	5	2	2	5	5	5	4	4	3	4	4	4	3	4	4	4	4	4	4	4	4
PRE65	1	3	3	4	4	2	4	4	3	2	2.85714	3	4	3	3	3	4	4	4	4	3	3	3	4	4	4
PRE66	4	4	5	4	4	4	4	4	4	4	2.85714	3	4	3	3	3	4	3	4	4	4	3	3	4	4	4
PRE67	3	4	4	4	3	4	3	4	4	4	2.85714	4	4	4	4	4	3	4	4	4	3	3	3	4	3	4
PRE68	2	3	3	5	5	2	5	5	1	2	5	4	3	3	4	3	4	4	4	4	4	3	3	4	4	3
PRE69	3	3	3	4	4	3	4	4	4	3	3.57143	4	4	3	3	4	3	3	3	3	3	3	3	3	4	4
PRE70	3	4	3	4	3	4	3	4	3	4	2.85714	3	4	4	3.5865	3	3	3	4	4	3	3	3	3	3	3
PRE71	3	4	3	3	3	3	3	3	3	3	3.57143	4	4	4	4	4	4	3	4	4	4	4	3	4	4	3
PRE72	3	4	3	3	4	4	3	4	4	2	1.42857	4	2	4	4	4	4	3	4	4	4	4	3	4	4	4
PRE73	3	3	4	4	3	3	4	4	3	2	3.57143	4	3	3	3	3	3	3	4	4	4	3	3	3	4	4
PRE74	3	3	4	5	4	3	4	3	4	3	4.28571	4	4	4	4	4	4	4	4	3	4	4	4	4	3	4
PRE75	4	4	4	3	4	4	3	3	4	4	4.28571	4	3	3	3	3	3	4	4	4	3	4	3	3	5	3
PRE76	1	3	3	4	4	2	4	4	4	2	4.28571	3	4	2	4	4	4	3	3	4	4	3	4	4	2	4
PRE77	3	4	2	4	4	4	3	3	2	4	3.57143	3	4	5	1	1	4	5	5	3	1	1	1	3	1	3
PRE78	3	3	4	3	3	3	3	3	3	3	5	3	5	4	5	5	4	5	3	1	3	3	4	3	3	4
PRE79	4	2	3	5	5	1	5	5	1	3	2.85714	5	5	4	4	4	4	4	5	5	4	4	4	3	4	4
PRE80	5	5	5	1	1	5	1	1	5	5	5	3	3	3	4	3	2	4	5	3.74719	3	2	2	3.8965	3	4
PRE81	3	4	2	4	3	3	3	1	2	2	3.57143	3	4	3	3	4	3	3	2	2	2	3	3	3	4	4
PRE82	3	5	5	4	2	3	4	4	4	4	5	3	3	3	3	3.61399	3	3	4	3	2	2	2	2	2	2
PRE83	4	4	5	4	2	3	4	2	4	3	2.85714	3	2	2	2	4	4	3	4	2	2	2	2	2	3.78401	4.01538
PRE84	5	3	4	5	4	3	4	3	4	2	4.28571	2	3	4	2	2	2	3	2	3	2	2	3	3	3	2
PRE85	3	2	3	5	5	1	4	4	1	1	2.85714	3	5	5	5	5	3	5	5	3.74719	3	5	5	4	5	3
PRE86	2	2	2	5	4	2	5	4	2	2	4.28571	5	5	3	4	5	5	5	5	3	4	5	5	5	4	5
PRE87	2	1	2	5	5	1	5	5	1	1	2.85714	3	4	1	3	5	3	4	5	4	3	3	4	3	4	4
PRE88	4	3	4	4	4	3	3	3	4	3	4.28571	3	3	3	3	3	4	4	4	4	3	3	3	4	4	3
PRE89	2	3	3	3	3	3	3	4	4	4	3.57143	4	5	5	4	4	5	5	5	4	5	4	5	5	4	4
PRE90	3	4	3	3	3	3	3	3	4	3	2.85714	3	4	5	5	4	5	4	5	2	5	4	2	3	5	5
PRE91	4	5	5	3	3	5	3	2	5	4	3.57143	3	4	5	5	5	5	4	4	4	5	5	5	5	5	5
PRE92	4	3	5	4	3	4	3	3	2	3	2.85714	4	4	4	4	4	5	3	4	3	4	4	4	4	5	5
PRE93	2	4	2	4	4	1	4	4	2	1	2.85714	4	5	4	5	5	3.84594	3	3	3.74719	5	5	5	4	4	5
PRE94	4	4	3	2	1	4	2	1	3	4	3.57143	3	4	3	3	2	2	5	5	4	3	2	3	4	3	3
PRE95	3	4	5	4	2	5	2	2	3	4	5	5	4	4	5	5	5	4	4	4	5	4	5	5	5	5
PRE96	3	3	4	4	4	2	2	4	3	1	3.57143	5	5	5	5	5	5	5	5	5	5	5	5	5	5	5
PRE97	4	5	4	2	2	5	2	2	4	5	2.14286	4	4	5	5	5	5	4	4	4	5	5	3.75944	5	5	5
PRE98	4	3	3	4	5	4	2	2	4	3	4.28571	4	4	4	4	4	4	4	4	4	4	4	4	4	4	4
PRE99	5	3	3	3	3	3	3	3	3	3	3.57143	4	3	4	4	4	4	4	5	5	3	3	4	5	5	5
PRE100	4	4	3	4	4	3	4	4	2	2	3.57143	4	4	4	3	4	4	4	3	4	4	4	3	4	4	4
PRE101	2	3	2	5	5	2	4	5	3	2	4.28571	2	2	2	3	3	2	5	5	2	3	1	2	2	2	1
PRE102	2	2	2	5	4	1	2	4	3	2	3.57143	4	4	3	3	3	3	4	5	1	3	3	4	4	3	3
PRE103	3	3	3	3	3	3	3	3	2	3	3.57143	4	3	5	4	5	5	5	5	3	3	3	4	3	1	5
PRE104	4	4	5	3	3	3	3	3	3	3	2.85714	5	3	4	4	4	4	3	4	3	3	3	4	3	5	5
PRE105	3	3	5	3	1	4	3	3	5	5	5	4	4	4	4	3	4	4	3	3	3	4	4	3	4	3
PRE106	3	3	3	3	4	2	2	3	2	4	2.85714	3	4	4	3	4	3	4	5	4	3	4	3	4	4	3
PRE107	4	4	4	2	3	3	3	3	4	2	2.85714	4	5	5	3	4	4	4	4	4	4	4	3	4	3	4
PRE108	3	3	3	4	4	3	3	3	4	3	4.28571	3	3.96328	4	3	3	3	4	3	3	4	2	3	3	4	4
PRE109	4	4	5	4	3	4	4	4	4	4	3.57143	4	4	4	3	3	3	4	5	5	3	3	4	4	3	3
PRE110	4	4	4	2	2	4	2	2	4	4	3.57143	5	5	5	5	5	5	3	5	5	4	5	5	5	5	5
PRE111	2	3	4	3	4	5	3	2	3	4	2.14286	3	4	4	4	4	3	4	4	4	4	4	3	3	3	3
PRE112	3	2	4	1	3	2	3	1	3	2	2.14286	4	4	2	3	3	4	3	4	3	3.70927	4	3	3	3	4
PRE113	4	5	5	3	1	5	1	1	4	5	2.85714	4	4	3	4	4	4	3	3	3	3	3	3	3	4	4
PRE114	3	3	3	4	4	4	4	4	4	4	3.57143	4	5	4	5	4	4	4	4	5	4	5	5	4	5	4
PRE115	4	4	4	5	3	4	4	4	4	3	3.57143	3	3	5	5	3	5	5	5	1	5	1	1	1	5	5
PRE116	3	3	3	2	3	2	3	3	2	2	2.85714	5	5	5	5	5	5	4	5	5	4	5	5	5	4	4
PRE117	1	2	3	4	3	1	4	4	2	2	2.85714	5	5	5	5	5	5	4	5	5	4	5	5	4	5	5
PRE118	2	2	2	2	2	2	2	2	2	2	2.85714	4	4	4	4	3	3	2	4	3	3	4	2	3	3	4
PRE119	2	2	3	4	4	2	5	5	2	2	3.57143	4	3	3	4	3	3	4	4	4	4	3	3	3	3	4
PRE120	5	5	5	3	2	4	4	1	4	5	0.714286	3	4	2	2	3	3	5	5	3.74719	2	3	4	2	3	2
PRE121	3	3	3	3	4	3	3	4	4	3	2.85714	4	3	3	3	4	3	3	4.15849	3	4	3	2	3	3	3
PRE122	1	1	2	5	3	4	5	5	2	1	3.57143	4	4	3	3	2	4	3	4	3	3	3	4	4	3	4
PRE123	3	2	2	2	1	5	4	2	2	3	4.28571	4	4	4	3	3	3	4	4	4	3	3	3	3	4	4
PRE124	1	3	1	2	1	1	2	1	3	1	1.42857	1	3	3	3	3	2	3	1	1	4	3	2	3	3	2
PRE125	3	4	4	3	3	4	3	3	3	3	2.85714	4	4	4	3	3	3	5	5	5	4	5	5	4	4	4
PRE126	3	3	2	2	3	2	2	2	3	2	2.85714	4	3	4	3	3	4	3	4	3	3	2	2	3	3	3
PRE127	3	4	4	5	1	1	5	4	4	1	5	4	4	4	4	3	4	4	3	3	5	4	4	4	4	5
PRE128	4	3	5	4	3	4	4	2	4	3	2.14286	4	4	3	3	4	3	5	5	1	3	4	3	4	4	3
PRE129	4	5	5	5	3	5	5	3	5	5	5	5	5	5	5	5	5	5	5	5	5	5	5	5	5	5
PRE130	3	4	4	3	4	3	3	3	3	3	4.28571	3	4	4	2	2	2	3	3	4	2	4	2	2	2	3
PRE131	2	1	2	5	3	1	5	5	1	1	4.28571	3	3	3	2	2	3	4	3	3	4	3	3	3	3	4
PRE132	2	2	2	5	4	2	4	4	2	2	4.28571	2	3	3	3	3	3	3	3	4	4	3	3	3	4	3
PRE133	1	3	2	4	4	2	4	4	3	2	3.57143	4	4	4	4	4	4	4	4	4	4	4	4	4	4	4
PRE134	3	3	3	3	3	3	3	3	2	3	2.85714	4	5	5	4	3	4	4	3	4	4	4	3	3	4	4
PRE135	3	4	3	2	2	2	3	2	3	3	4.28571	5	5	5	3	4	3	5	5	4	5	4	3	4	4	4
PRE136	4	4	4	4	3	3	3	3	3	4	2.14286	5	5	5	5	3	4	5	5	5	5	4	5	4	5	5
PRE137	3	2	3	5	4	3	5	4	3	2	3.57143	5	5	5	5	5	5	5	5	5	5	5	5	5	5	5
PRE138	3	3	3	4	3	2	4	3	3	3	3.57143	4	4	4	5	5	5	5	5	5	4	5	5	5	5	5
PRE139	3	3	2	4	4	3	4	4	3	2	4.28571	5	5	5	5	5	5	5	5	5	5	5	5	5	5	5
PRE140	3	4	3	3	3	4	3	4	3	4	3.57143	4	5	4	4	3	4	4	4	4	4	3	4	3	3	4
PRE141	4	2	3	4	5	5	4	4	5	5	2.85714	3	4	3	4	3	4	4	4	3	2	3	3	3	4	4
PRE142	4	3	4	3	3	3	3	2	3	3	3.57143	4	3	3	4	4	4	4	3	3	4	4	3	4	4	3
PRE143	3	2	3	4	4	3	4	4	2	2	5	4	2	2	4	3	3	4	2	3	3	2	4	3	3	3
PRE144	2	2	3	4	4	3	4	4	3	1	3.57143	4	5	5	3	4	3	4	5	5	4	3	3	4	4	3
PRE145	2	1	1	5	3	1	3	4	2	1	4.28571	3	4	3	4	3	3	4	3	3	3	3	4	4	3	3
PRE146	2	2	2	4	3	3	3	4	3	3	1.42857	5	5	5	5	5	5	5	5	5	5	5	5	5	5	5
PRE147	5	5	4	3	2	5	2	1	5	5	2.85714	4	4	4	5	5	5	4	4	4	4	5	5	5	4	4
PRE148	4	4	4	4	4	4	3	3	3	3	2.85714	3	1	1	4	3	3	3	4	4	3	3	4	4	2	2
PRE149	5	4	3	4	4	3	4	3	4	3	3.57143	5	4	4	5	5	4	4	4	4	5	5	5	4	4	4
PRE150	3	4	4	3	3	3	4	3	3	4	3.57143	5	4	4	4	4	5	5	5	4	5	4	5	4	3	4
PRE151	3	3	3	3	4	3	2	3	3	3	2.85714	4	5	5	4	4	4	4	4	4	5	3	4	4	4	4
PRE152	5	5	5	2	3	5	4	3	4	5	3.57143	3	3	3	3	3	3	5	5	5	4	5	2	3	3	4
PRE153	3	4	5	3	3	4	4	3	4	4	2.14286	4	4	4	4	3	3	3	4	3	3	4	3	3	4	4
PRE154	4	5	4	3	3	4	3	2	5	5	5	3	3	3	3	4	3	3	4	4	3	3	4	4	3	4
PRE155	3	3	3	3	3	3	3	3	3	3	2.14286	3	4	3	3	4	3	3	4	4	4	4	3	4	4	3
PRE156	4	3	3	3	4	3	4	3	2	1	1.42857	3	4	4	4	5	5	4	4	4	4	4	4	4	5	5
PRE157	3	2	3	3	3	3	3	3	3	2	1.42857	4	4	4	4	4	4	4	4	4	4	4	3	4	4	3
PRE158	3	5	5	4	2	2	4	3	4	5	3.57143	3	3	4	4	3	5	4	3	3	3	4	4	4	3	5
PRE159	3	3	4	3	2	3	4	3	3	3	2.85714	4	4	3	3	4	4	1	5	3	3	4	3	3	3	4
PRE160	5	5	5	3	3	4	4	2	4	5	4.28571	3	3	3	2	4	2	4	4.15849	4	3	3	3	4	3	3
PRE161	4	4	4	4	4	4	4	4	4	4	4.28571	4	3	3	4	3	4	3	3	3	4	3	3	3	3	4
PRE162	3	3	3	4	2	2	3	3	3	3	1.42857	4	4	4	4	3	4	4	4	4	3	4	4	4	4	4
PRE163	3	3	3	3	3	3	3	3	3	3	5	4	4	5	3	3	4	2	4	4	4	3	3	4	5	5
PRE164	4	3	2	5	4	2	4	4	2	1	4.28571	5	5	5	5	5	5	5	5	5	5	5	5	5	5	5
PRE165	4	4	3	4	3	2	2	3	4	3	3.57143	2	3	2	4	4	4	4	3	2	3	3	3	3	2	2
PRE166	1	1	1	4	3	1	4	4	1	1	2.85714	3	3	3	3	1	1	3	3	3	1	1	1	3	4	3
PRE167	4	3	4	3	2	3	3	3	4	3	2.85714	4	5	4	2	3	3	5	5	3	3	2	3	3	4	4
PRE168	4	5	5	2	3	5	4	2	4	5	2.85714	5	5	5	5	5	5	5	5	5	4	5	5	5	5	5
PRE169	5	5	5	1	1	5	2	1	5	5	3.57143	5	4	3	3	2	2	3	4	3	4	3	3	2	1	3
PRE170	3	4	3	3	3	3	4	3	3	4	4.28571	3	2	3	3	4	5	3	3	2	3	3	3	3	3	3
PRE171	3	2	3	2	4	4	3	4	2	1	4.28571	4	4	4	3	4	5	4	4	5	4	4	5	5	4	5
PRE172	3	2	3	3	3	2	3	3	2	2	2.85714	4	3.96328	5	3	3	4	5	5	4	3	5	4	3	5	4
PRE173	3	3	3	5	4	3	3	4	3	3	4.28571	4	5	4	5	5	5	5	5	4	3	4	5	5	5	5
PRE174	3	4	4	3	3	3	3	3	4	4	2.85714	5	4	3	2	2	2	4	4	5	3	3	3	4	4	4
PRE175	3	3	3	4	3	3	3	3	3	3	5	5	5	1	5	3	4	5	3	4	4	4	4	5	4	5
PRE176	4	4	4	4	4	3	3	4	4	4	3.57143	4	4	5	2	2	3	5	5	5	5	4	4	4	5	5
PRE177	3	3	4	3	5	3	3	5	2	3	5	3	4	4	3	3	4	1	1	3	4	2	2	4	2	3
PRE178	4	4	4	5	3	3	3	3	3	3	0.714286	5	3	5	4	3	3	4	4	4	3	4	4	4	5	5
PRE179	5	3	2	4	1	4	4	4	4	4	4.28571	3	3	2	2	2	3	2	3	4	2	2	2	3	2	2
PRE180	5	4	4	4	4	4	4	4	5	4	4.28571	5	5	5	3	3	5	5	4	4	4	3	3	4	3.78401	4
PRE181	2	3	3	3	4	2	4	3	3	2	2.14286	4	5	4	3	3	3	5	5	4	3	4	4	4	4	4
PRE182	2	3	3	5	4	5	5	5	2	5	3.57143	5	4	3	4	3	5	5	5	3	3	5	5	5	3	5
PRE183	2	2	3	5	4	2	3	4	4	2	3.57143	4	5	5	5	5	5	5	5	5	5	5	5	5	5	5
PRE184	3	4	3	3	3	2	4	4	3	2	2.85714	4	4	5	3	3	3	4	4	3	3	4	3	4	3	4
PRE185	2	4	5	3	3	1	4	4	3	4	3.57143	3	4	4	3	3	3	4	3	3	3	3	3	3	3	3
PRE186	3	4	3	5	4	2	5	5	3	2	0.714286	5	5	5	5	5	5	5	5	5	5	5	5	5	5	5
PRE187	4	4	5	2	2	4	2	2	4	4	2.85714	5	5	5	5	5	5	5	4.15849	5	5	5	5	5	5	5
PRE188	4	3	3	4	3	3	4	4	4	3	3.57143	2	1	3	2	3	3	2	3	3	4	1	2	4	3	4
PRE189	5	5	5	4	2	4	2	2	3	4	4.28571	5	5	5	3	4	5	5	5	5	5	4	3	4	3	4
PRE190	4	4	5	2	2	4	2	1	4	5	3.57143	3	3.96328	3.86853	4	5	4	4	4	5	5	3	4	4	4	4
PRE191	5	5	5	5	5	5	5	5	5	5	3.57143	4	1	1	4	1	2	2	1	1	1	2	2	1	2	1
PRE192	3	3	3	3	4	2	3	4	3	3	5	3	3	3	3	3	2	3	4	4	2	4	3	3	2	3
PRE193	3	1	2	1	3	2	3	4	1	2	2.85714	5	4	4	2	3	3	3	2	2	2	4	3	2	2	3
PRE194	3	4	3	2	3	4	3	2	3	4	2.85714	5	5	5	5	5	5	5	5	5	5	5	5	5	5	5
PRE195	2	2	4	5	4	3	3	4	4	4	2.14286	2	2	2	3	3	2	3	3	3	3	3	2	3	4	4.01538
PRE196	3	3	3	4	3	3	2	4	3	3	5	5	5	4	4	4	4	5	5	5	4	5	4	5	4	4
PRE197	5	5	3	4	4	5	4	5	3	4	5	4	4	3	3	3	4	4	5	4	4	4	4	5	4	4
PRE198	3	3	4	4	3	2	4	2	4	2	2.85714	4	2	4	2	4	3	4	4	3	4	4	3	3	4	4
PRE199	3	3	3	4	4	2	3	4	3	2	5	3	3	3	5	3	5	5	3	3	3	3	2	2	3	3
PRE200	1	2	3	4	3	3	3	3	2	3	5	5	5	5	5	5	5	5	5	5	4	5	5	5	5	5
PRE201	3	3	3	5	4	3	4	4	2	2	2.85714	5	5	5	2	2	2	3	4	3	3	2	2	3	2	3
PRE202	4	3	3	3	3	3	4	3	3	3	2.14286	5	3	4	3	4	2	2	5	5	2	3	2	3.8965	2	3
PRE203	4	4	4	4	4	4	4	4	4	4	4.28571	2	3.96328	4	3.5865	3	2	4	4.15849	3.74719	3.70927	3.56643	4	5	3.78401	4
PRE204	1	1	1	1	1	1	1	3	2	3	3.57143	3	3	4	2	2	2	4	3	3	3	1	3	3	3	3
PRE205	2	4	2	5	3	3	4	3	4	2	2.85714	5	5	3	3	2	4	4	2	1	4	3	2	3	3	4
PRE206	3	3	3	4	2	3	2	3	2	2	3.57143	5	4	3	1	1	1	4	4	3	2	2	1	2	1	1
PRE207	3	2	2	4	4	2	4	4	3	2	4.28571	4	4	4	3	3	3	3	3	3	4	3	3	3	3	3
PRE208	3	3	5	3	3	3	3	3	3	3	3.57143	5	5	5	4	5	4	4	4	4	5	3	4	5	5	4
PRE209	3	4	4	3	2	4	2	2	4	4	4.28571	5	5	5	4	4	4	5	4	4	4	5	4	4	5	4
PRE210	3	3	4	4	3	2	4	3	4	1	3.57143	4	4	4	4	4	5	4	5	3	4	5	5	5	3	4
PRE211	2	3	2	4	3	2	4	4	2	2	2.14286	3	3	4	2	2	2	3	5	5	4	4	4	3	3	4
PRE212	5	5	4	5	5	4	5	5	4	5	5	3	4	3	3	5	3	5	4	3	4	3	4	4	4	3
PRE213	2	3	3	4	4	3	3	4	5	4	3.57143	5	5	5	3	4	5	5	5	5	4	3	5	5	5	5
PRE214	5	4	5	4	4	4	4	3	4	4	4.28571	5	4	4	5	5	5	5	5	5	4	4	5	5	4	5
PRE215	2	3	5	5	4	3	4	4	2	2	5	4	4	4	4	3	3	5	5	5	3	5	4	3	3	4
PRE216	3	4	5	2	2	4	3	2	3	4	2.85714	5	5	5	5	5	5	5	5	5	2	4	4	5	5	5
PRE217	4	4	5	3	3	4	3	3	3	4	2.85714	5	5	5	4	3	5	3	1	3	3	1	2	3	5	5
PRE218	3	2	2	5	4	2	4	4	3	2	4.28571	4	3	2	2	2	3	3	3	3	2	3	2	3	2	3
PRE219	4	3	3	3	3	3	3	3	3	3	2.85714	4	3	4	4	4	4	3	2	4	2	3	4	4	5	4
PRE220	3	4	3	3	4	4	3	4	3	2	4.28571	3	4	5	4	4	3	4	3	4	3	5	5	3	4	3
PRE221	3	4	4	3	3	2	3	3	3	3	2.14286	2	3	4	3	3	4	4	4	3	3	3	3	4	1	3
PRE222	3	4	4	3	2	4	3	3	3	3	1.42857	2	4	3	3	2	2	3	3	3	4	2	3	2	1	3
PRE223	3	3	4	5	4	3	2	2	5	5	5	4	4	2	2	3	2	3	4	4	3.70927	3	4	3	2	3
PRE224	3	2	3	4	3	2	3	4	3	2	3.57143	4	4	4	3	3	4	5	5	3	4	3	4	4	4	4
PRE225	1	2	1	5	5	1	4	4	2	2	5	4	4	4	3	3	4	5	5	5	3	4	4	5	3	4
PRE226	5	5	5	5	2	5	2	2	5	5	3.57143	4	4	5	5	4	5	5	5	3	5	5	4	5	3	3
PRE227	3	3	3	4	4	2	2	4	2	2	3.57143	5	3.96328	4	4	4	4	5	5	5	3	3	2	3	5	5
PRE228	3	4	3	3	4	4	4	3	3	4	4.28571	1	3	4	3	4	4	5	5	5	1	1	1	1	1	3
PRE229	4	5	5	4	2	3	3	3	4	3	2.85714	2	2	2	3	3	3	3	4	4	2	3	2	3	2	2
PRE230	1	2	3	4	4	3	3	4	1	2	3.57143	2	2	3	3	3	3	4	4	4	2	3	1	3	4	4
PRE231	3	3	3	2	4	3	2	5	3	2	1.42857	2	3	3	2	4	4	4	5	5	4	4	3	2	5	2
PRE232	3	3	4	4	4	3	4	4	2	3	3.57143	3	3	3	3	5	5	4	4	2	2	3	3	5	4	4
PRE233	5	4	4	5	3	4	4	4	4	3	3.57143	4	4	4	3	2	3	5	5	3	1	1	5	3	1	5
PRE234	1	1	2	4	4	1	4	3	2	2	3.57143	4	4	3	5	5	5	3	5	5	5	4	4	3	3	4
PRE235	3	3	3	4	4	3	3	4	4	3	5	4	4	4	4	4	5	4	5	4	5	3	4	5	5	4
PRE236	1	3	3	4	4	2	3	3	4	4	2.14286	5	5	5	5	5	5	5	5	5	5	5	5	5	5	5
PRE237	3	3	4	3	3	2	3	3	3	3	4.28571	5	5	5	5	5	5	5	5	5	5	5	5	5	5	5
PRE238	3	3	3	5	4	3	4	5	3	3	2.14286	4	5	3	5	4	5	5	5	5	4	5	4	4	3	3
PRE239	2	1	2	3	3	1	1	3	3	2	3.57143	3	4	3	5	4	4	3	4	3	4	4	3	4	3	4
PRE240	3	3	4	3	3	3	4	3	3	4	4.28571	5	3	5	3	3	4	3	3	5	3	3	4	4	5	5
PRE241	3	4	3	4	3	3	3	2	3	3	4.28571	2	2	3	2	4	4	3	3	2	3	3	3	4	4	4
PRE242	3	2	4	4	3	2	4	4	2	2	4.28571	4	4	4	3.5865	3	4	3	4	4	4	4	4	3	3	4
PRE243	2	3	4	4	4	4	4	4	4	3	5	3	4	3	3	3	4	4	4	3	3	3	3	3	2	3
PRE244	3	3	4	5	5	3	3	5	3	3	5	4	4	4	3	4	5	5	5	4	5	4	5	5	5	5
PRE245	3	5	3	5	5	3	4	5	5	4	2.85714	5	5	5	5	5	5	5	5	5	5	5	4	5	5	5
PRE246	3	3	3	3	2	3	4	2	4	3	2.85714	5	4	4	2	2	3	5	5	4	4	3	3	4	3	3
PRE247	2	2	2	5	4	2	4	4	3	2	2.85714	5	5	4	5	5	5	5	5	5	5	4	4	5	5	5
PRE248	1	3	2	4	3	3	3	4	4	3	4.28571	5	5	5	5	5	5	5	5	5	5	5	5	5	5	5
PRE249	5	5	5	5	5	5	5	5	4	5	1.42857	4	4	5	5	4	5	4	5	3	4	3	3	5	5	5
PRE250	1	4	4	4	3	4	4	2	4	4	0.714286	5	3	3	4	4	5	5	5	5	4	4	3	4	4	5
PRE251	1	1	1	3	4	1	4	4	2	1	2.85714	4	4	5	3	3	3	4	4	3	4	3	4	4	4	4
PRE252	3	5	4	3	3	4	4	3	2	4	1.42857	5	5	5	5	5	5	5	5	5	5	5	5	5	5	5
PRE253	4	4	5	3	3	4	5	3	5	5	3.57143	4	4	5	3	4	4	4	4	4	5	4	3	4	4	4
PRE254	1	1	1	4	3	1	1	4	1	1	2.85714	4	4	3	3	3	3	2	5	5	5	4	4	4	4	4
PRE255	3	4	4	3	2	2	3	2	4	4	2.85714	2	1	1	1	1	3	4	1	3	2	1	1	2	3	5
PRE256	5	5	5	4	3	3	4	3	5	5	5	4	4	4	4	4	4	4	4	4	4	4	4	4	4	4
PRE257	3	4	5	2	1	5	3	3	3	5	3.57143	5	5	5	3	4	5	5	5	4	5	5	5	5	5	5
PRE258	4	3	4	3	2	4	4	3	4	3	2.85714	1	1	1	1	4	5	3	4	3	4	2	4	4	4	5
PRE259	3	3	3	4	2	2	3	3	3	2	4.28571	5	5	4	4	5	5	4	5	5	5	5	5	5	5	5
PRE260	3	3	3	5	4	3	4	4	2	4	4.28571	5	5	5	2	3	5	4	5	4	4	5	4	5	5	5
PRE261	3	2	1	2	3	4	3	2	1	4	3.57143	2	1	3	3	2	2	3	2	2	3	2	3	3	3	3
PRE262	4	3	5	4	3	2	4	2	2	2	5	4	3	3	3	4	3	4	3	3	4	4	4	4	3	3
PRE263	1	1	2	5	5	1	4	5	1	1	2.85714	4	4	4	4	4	4	5	5	5	4	4	4	4	4	5
PRE264	2	4	4	3	3	4	4	4	2	3	4	4	4	4	5	5	5	4	4	4	5	5	5	5	5	5			4	4	4	4
PRE265	4	4	3	4	3	4	3	4	3	4	3	4	4	3	3	3	2	4	4	5	4	2	3	2	3	2			5	5	5	5
PRE266	3	4	2	3	3	4	4	4	2	4	2	3	3.96328	1	2	2	3	3	2	1	1	2	2	2	1	1			4	4	4	4
PRE267	4	4	5	4	5	4	5	4	5	4	5	3	5	1	3	3	1	1	1	1	1	1	1	1	1	3			3	2	2	2
PRE268	3	4	3	3	3	3	3	3	4	3	4	3	4	3.86853	4	3	4	4	5	3	4	5	3	2	4	4			3	4	3	4
PRE269	5	5	5	5	5	5	5	5	5	5	5	3	3	2	3	2	2	2	3	2	2	2	2	3	2	2			2	3	3	3
PRE270	4	4	4	4	4	4	4	4	4	4	4	5	5	5	5	5	5	5	5	5	5	5	5	5	5	5			5	4	5	4
PRE271	3	3	4	5	4	4	3	5	3	3	1	3	4	4	3.5865	2	4	3	5	3	5	3	2	2	2	4			3	3	3	4
PRE272	5	4	4	5	4	5	4	5	4	5	4	3.95804	3.96328	3	3	3	3.84594	3	3	3	4	3	3	3	3	4			5	5	5	5
PRE273	4	5	5	4	4	5	4	5	4	5	4	4	3	4	4	4	3	5	5	3	5	4	5	4	4	4			4	4	4	4
PRE274	3	4	4	4	4	5	4	4	5	4	5	5	5	5	5	5	5	5	5	5	5	5	5	5	5	5			1	3	2	1
PRE275	5	5	5	5	5	5	2	2	2	3	3	4	4	4	3	4	4	4	4	3	4	4	4	4	4	4			4	5	#NULL!	#NULL!
PRE276	4	3	4	3	3	3	3	4	4	4	4	5	5	5	5	5	5	5	5	5	5	3	5	5	5	5			4	5	4	5
PRE277	4	3	4	3	4	3	3	3	3	3	3	5	5	5	5	5	5	5	5	5	5	5	5	5	5	5			5	5	5	4
PRE278	4	3	4	3	4	3	4	3	3	3	4	5	5	4	5	5	5	5	5	5	5	5	5	5	5	5			3	4	2	3
PRE279	3	4	4	4	4	4	3	4	4	3	4	5	5	5	5	5	5	5	5	5	5	5	5	5	5	5			4	3	4	3
PRE280	4	4	4	4	4	4	4	4	4	4	4	4	3.96328	3	3	5	3	5	4	4	3	3	5	4	3	4			3	3	3	3
PRE281	3	4	3	4	3	4	4	3	3	3	3	4	4	5	3	5	5	5	5	4	3	4	3	5	5	5			3	4	3	4
PRE282	1	1	5	5	3	3	3	4	4	4	4	2	3	3	4	1	1	5	4	4	3	3	4	3	1	1			4	4	5	4
PRE283	4	4	4	3	4	3	4	3	4	3	3	3	4	4	3	4	3	4	5	3	5	4	4	4	4	4			4	4	3	4
PRE284	3	3	3	3	3	4	3	4	3	4	3	4	5	5	1	1	5	5	5	4	3	3	2	5	5	5			4	3	4	3
PRE285	4	4	4	5	4	4	4	4	3	4	4	5	5	3	3	3	5	5	5	5	3	1	5	5	1	5			3	3	4	4
PRE286	3	2	4	2	4	4	5	3	3	4	4	4	4	4	2	4	4	3	3	3	3	2	2	2	3	3			3	3	3	4
PRE287	5	5	5	5	5	5	5	5	5	5	5	2	3	4	2	2	5	1	1	1	1	2	1	2	2	2			3	4	3	4
PRE288	3	4	3	4	2	3	3	4	4	2	3	4	4	4	4	3	4	4	4	3	4	4	4	4	4	5			4	3	4	3
PRE289	3	3	3	3	3	3	3	3	3	3	3	4	4	3	3	3	3	3	4	3	4	3	3	4	4	4			5	4	4	3
PRE290	4	5	5	5	3	5	5	4	3	4	5	3	3	4	4	3	3	3	5	5	4	4	4	4	3	4			5	5	5	5
PRE291	5	5	5	5	5	5	5	5	3	5	5	4	3	3	2	2	4	4	4	2	4	3	4	3	4	4			2	3	2	3
PRE292	3	3	4	5	3	4	4	5	5	5	4	4	3.96328	5	4	4	3	2	4	4	5	4	4	4	5	5			3	1	1	1
PRE293	3	3	3	4	2	4	4	5	3	3	2	4	5	4	4	4	4	5	5	5	3	4	4	5	4	5			4	3	4	3
PRE294	3	4	4	5	5	5	5	5	5	4	4	3	3	3	5	5	5	3	4	2	5	5	5	5	5	5			5	4	4	4
PRE295	4	5	5	4	4	5	5	4	4	4	4	5	1	1	3	1	1	5	5	1	1	1	1	1	1	1			3	4	3	3
PRE296	3	5	5	5	4	5	5	5	3	4	5	5	5	5	3	4	4	4	4	4	5	2	3	5	2	4			3	3	2	2
PRE297	3	4	4	3	5	2	3	3	4	5	4	5	5	5	3	3	4	5	5	4	4	4	4	5	5	5			4	4	5	4
PRE298	5	5	3	4	4	5	4	4	5	5	5	4	5	5	4	5	4	5	4	4	5	5	5	5	3	4			5	3	2	4
PRE299	5	5	5	5	5	5	5	5	4	4	4	2	3	2	2	2	3	3	4	3	3	3	3	3	3	3			4	3	3	3
PRE300	1	1	1	5	3	3	3	3	2	3	4	4	5	5	4	4	4	3	3	3	5	4	4	5	3	4			3	3	3	3
PRE301	3	4	4	4	4	4	4	4	5	5	3	4	4	4	4	4	4	4	4	4	3	4	4	4	4	4			1	4	4	3
PRE302	2	2	3	5	4	3	2	4	2	3	3	4	4	5	4	3	3	4	5	5	3	3	4	3	4	4			5	5	5	3
PRE303	3	5	4	5	4	4	3	5	3	5	5	5	5	4	5	4	5	4	4	4	4	4	5	4	4	5			4	4	5	2
PRE304	4	5	5	5	4	4	3	5	4	4	5	2	2	5	3	3	3	2	4	4	3	4	4	5	4	5			5	3	3	1
PRE305	5	5	5	4	3	5	5	5	5	5	4	3	4	4	4	4	3	3	5	4	3	5	3	4	4	3			2	2	2	2
PRE306	5	5	5	4	5	5	4	5	4	4	5	4	3	5	4	4	4	4	5	4	4	3	4	5	3	4			5	4	4	2
PRE307	3	4	4	5	3	4	3	5	4	4	4	5	5	5	5	5	5	3	5	3	3	3	5	3	5	5			4	3	3	3
PRE308	3	4	3	4	3	4	3	3	4	3	4	4	3	4	3	4	4	3	3	2	4	2	2	4	3	3			3	3	3	2
PRE309	4	5	5	5	5	5	5	5	5	5	5	3	4	4	3	3	4	3	4	3	3	3	3	4	3	3			5	5	3	4
PRE310	5	5	4	3	5	5	5	5	5	5	5	3	5	3	2	2	4	3	4	3	2	4	3	4	3	4			5	3	3	3
PRE311	1	2	3	4	3	4	5	2	1	2	1	3	3	3	3	3	3	5	4	4	3	3	3	4	1	3			4	3	3	3
PRE312	5	5	5	5	5	5	5	5	5	5	5	4	2	3	3	1	3	2	3	2	2	1	4	3	1	3			5	5	5	5
PRE313	4	4	4	4	5	5	4	5	4	3	4	4	3	3	3	5	5	4	5	5	5	3	5	4	5	5			5	5	5	5
PRE314	1	2	1	4	1	1	1	2	4	4	1	4	5	5	4	4	5	3	5	5	4	4	5	5	5	5			3	4	1	2
PRE315	3	3	4	5	4	4	4	4	3	3	3	4	5	5	4	4	5	5	5	5	5	5	5	5	5	5			5	5	5	5
PRE316	1	3	2	1	2	3	1	2	3	5	4	5	3	4	4	4	4	4	4	5	4	4	4	4	4	4			3	2	4	3
PRE317	5	5	5	5	5	5	5	5	5	5	5	4	3	4	4	3	4	4	4	4	3	4	4	3	4	3			4	2	3	4
PRE318	2	3	3	2	3	3	2	3	3	2	2	4	3	3	5	3	4	4	5	3	5	4	5	4	5	4			5	5	5	5
PRE319	5	5	5	5	5	5	5	5	5	5	5	4	3	4	3	3	3	4	4	4	4	3	4	4	4	4			2	3	3	2
PRE320	4	4	5	4	4	3	3	4	4	4	4	4	3	5	4	4	4	5	5	5	5	4	4	4	4	4			4	4	4	3
PRE321	3	4	4	5	3	4	3	5	3	4	2	5	5	4	5	5	5	5	5	4	5	4	4	5	5	5			3	4	4	4
PRE322	3	5	3	5	3	3	3	3	3	3	3	5	4	5	3	4	3	3	5	4	4	3	4	2	3	2			4	4	5	3
PRE323	4	5	5	5	5	5	5	5	4	5	5	5	4	4	4	4	4	5	4	3	5	5	5	4	4	4			3	3	3	3
PRE324	2	3	4	5	3	4	3	5	3	5	5	4	3	3	3	3	3	3	2	3	3	3	3	3	3	3			5	4	4	4
PRE325	3	2	5	5	5	3	3	5	4	5	3	3	5	5	3	4	3	2	3	3	3	3	3	4	5	3			5	3	3	2
PRE326	4	4	4	3	4	3	4	4	4	2	4	5	5	4	2	4	4	5	5	3	4	4	5	5	5	5			4	2	3	2
PRE327	3	4	3	4	3	3	3	3	2	3	3	2	3	3	4	5	5	4	4	4	4	3	4	5	3	3			4	#NULL!	2	4
PRE328	1	4	2	5	1	4	3	5	2	5	5	4	4	3	3	3	4	5	4	4	4	3	3	4	4	4			4	3	3	1
PRE329	1	4	4	5	3	3	2	1	1	5	4	3	3	2	3	4	4	4	4	3	4	4	5	3	4	4			3	4	3	2
PRE330	3	3	3	4	3	3	4	4	4	4	4	3	4	3	4	4	5	3	4	4	3	3	4	4	4	4			3	2	3	1
PRE331	5	4	4	3	4	3	5	5	5	5	5	5	3	5	5	5	5	5	5	5	5	4	4	5	3	5			4	4	4	3
PRE332	3	5	4	5	4	4	4	5	5	5	5	3	3	3	4	4	4	3	3	3	3	3	3	4	4	4			5	5	5	4
PRE333	4	4	5	5	3	3	4	5	5	4	4	5	4	5	5	4	5	5	4	5	5	5	5	5	5	5			5	4	4	4
PRE334	2	3	5	4	5	5	5	5	5	3	3	5	5	5	5	5	5	5	5	4	5	5	5	5	5	5			4	4	5	4
PRE335	5	5	4	5	3	3	4	3	5	3	4	4	5	4	5	4	4	4	5	3	4	5	5	4	3	3			4	4	4	3
PRE336	4	5	5	5	5	5	4	5	5	5	5	2	4	3	3	3	3	4	3	3	4	3	3	3	3	3			3	4	3	4
PRE337	4	5	5	4	5	4	5	5	4	5	4	5	5	4	5	5	5	2	4	5	5	4	5	4	5	4			5	4	3	3
PRE338	5	5	5	5	5	5	4	4	3	4	4	4	5	5	4	4	4	5	5	4	4	3	4	5	5	5			4	4	4	3
PRE339	3	5	5	5	5	5	5	5	2	5	5	3	3	4	3	4	4	3	5	4	3	3	4	4	4	4			4	3	3	4
PRE340	1	3	1	5	3	4	3	5	3	5	5	4	3	3	3	4	4	3	4	5	3	3	4	3	3	4			5	2	3	3
PRE341	3	3	3	5	3	3	2	4	4	4	3	2	2	2	3	2	1	3	1	5	3	4	3	5	3	5			5	3	3	2
code	PRSS-1	PRSS-2	PRSS-3	PRSS-4	PRSS-5	PRSS-6	PRSS-7	PRSS-8	PRSS-9	PRSS-10	FA1	FA2	FA3	FA4	novelty1	novelty2	escape1	escape2	EX1	EX2	EX3	EX4	CP1	CP2	CP3	CP4
POST1	1	1	5	5	1	4	5	4	1	4	4	4	5	5	5	3	4	5	1	5	5	3	4	2	1	1
POST2	5	2	4	4	4	4	4	3	1	3	3	4	4	5	3	5	5	5	5	5	5	4	5	4	3	2
POST3	5	5	5	5	5	5	5	5	5	5	4	5	5	5	4	5	5	5	5	4	3	4	4	5	5	5
POST4	5	3	4	3	3	3	2	3	3	3	3	4	5	5	4	3	3	3	3	4	4	3	4	3	3	2
POST5	5	3	4	3	4	4	4	4	5	4	4	4	5	4	5	4	5	4	4	3	4	5	5	4	5	4
POST6	4	4	5	5	4	5	4	4	5	4	5	4	5	4	5	5	4	5	4	5	3	5	3	5	3	4
POST7	4	4	5	4	4	5	5	4	5	5	4	4	5	5	5	4	5	4	3	5	4	5	4	5	4	3
POST8	2	4	4	4	3	4	4	4	2	3	4	3	3	3	3	3	4	3	4	3	4	3	4	3	4	2
POST9	5	5	5	5	5	5	5	5	5	5	5	5	5	5	5	5	5	5	5	5	5	5	5	5	5	5
POST10	3	3	3	4	4	3	4	4	3	4	5	4	5	3	4	4	3	4	3	3	3	4	4	3	3	4
POST11	3	2	3	4	3	3	4	3	1	4	2	3	3	4	2	3	4	3	4	2	4	4	2	3	4	3
POST12	4	4	4	4	3	3	4	4	4	4	3	5	4	5	4	4	4	5	4	4	5	5	5	4	3	4
POST13	5	4	4	4	4	4	4	4	4	4	5	5	5	5	5	5	5	5	5	5	5	5	5	5	5	5
POST14	5	5	5	5	5	5	5	5	4	4	3	5	5	3	5	5	5	5	5	5	5	5	5	4	5	4
POST15	3	2	3	2	3	4	4	3	2	3	4	3	3	5	3	2	4	5	4	3	2	2	2	3	4	3
POST16	2	3	2	3	4	2	3	4	2	3	3	3	4	2	3	3	4	1	2	3	2	3	2	3	2	3
POST17	4	4	4	4	4	4	4	4	4	4	4	4	5	4	4	3	5	4	4	5	4	4	4	4	4	4
POST18	3	3	1	1	1	1	1	1	1	2	2	4	4	5	3	3	3	3	3	3	3	3	3	3	3	1
POST19	3	3	4	4	4	4	3	3	2	4	3	4	3	4	3	4	4	4	4	3	2	2	2	3	4	3
POST20	2	3	5	5	3	4	5	2	1	2	5	5	5	5	3	5	4	5	1	5	4	5	5	3	3	3
POST21	4	4	4	4	3	2	3	4	1	5	3	3	4	5	4	3	3	4	2	4	5	3	4	3	5	3
POST22	5	4	3	4	3	2	2	5	3	4	2	4	4	5	3	4	4	5	5	5	5	3	4	4	3	5
POST23	5	4	3	4	3	3	4	4	3	5	5	5	4	5	4	3	4	3	3	3	3	4	3	3	3	2
POST24	4	4	5	4	4	4	5	5	2	3	3	4	5	5	4	4	5	4	3	4	5	5	5	4	4	3
POST25	5	5	4	5	3	4	5	2	1	2	5	4	5	5	4	5	4	4	4	5	3	3	5	4	2	2
POST26	4	3	4	4	3	4	3	4	3	3	4	4	5	3	4	5	5	3	4	4	3	4	4	5	5	3
POST27	4	4	4	4	3	3	3	5	3	4	4	5	5	5	5	4	3	5	5	4	4	4	4	3	4	4
POST28	3	2	3	2	3	2	2	4	1	2	3	3	3	4	4	3	2	3	2	3	3	2	4	3	2	2
POST29	3	3	3	1	1	3	3	3	1	3	4	3	3	5	3	3	3	5	1	3	3	3	3	1	1	1
POST30	4	3	3	3	3	4	4	3	2	3	2	4	3	1	3	4	4	1	2	4	4	3	3	3	2	2
POST31	5	5	5	5	5	5	5	5	5	5	5	5	5	5	5	5	5	5	5	5	5	5	5	5	5	5
POST32	5	5	5	5	5	5	5	5	5	5	5	5	5	5	5	5	5	5	5	5	5	5	5	5	5	5
POST33	5	5	5	5	5	5	5	5	5	5	5	5	5	3	5	5	5	5	5	5	5	5	5	5	5	5
POST34	5	5	5	5	5	5	5	5	3	5	5	5	5	4	5	5	4	5	5	5	5	4	5	3	3	4
POST35	5	5	4	5	3	4	5	3	2	5	4	4	5	5	5	4	4	5	5	5	5	5	5	4	4	2
POST36	4	3	3	4	3	3	3	4	3	3	4	3	4	4	3	4	3	4	4	3	4	4	4	4	3	3
POST37	5	5	5	5	4	4	5	5	4	5	4	5	4	5	5	5	4	5	5	5	4	3	5	4	4	4
POST38	4	5	5	3	3	3	3	4	4	5	4	5	5	4	5	5	4	3	3	4	4	4	5	3	4	2
POST39	4	3	3	4	3	3	3	3	3	3	3	4	4	4	3	4	3	3	3	4	4	3	4	3	3	3
POST40	4	3	3	3	3	3	5	4	3	3	3	3	3	3	4	3	4	5	3	5	4	4	4	5	4	5
POST41	5	3	3	4	4	3	5	5	3	3	3	5	4	5	4	3	3	5	4	5	5	5	5	5	4	3
POST42	5	4	4	3	5	5	5	4	3	3	4	4	3	5	4	3	5	5	4	5	5	4	4	5	4	3
POST43	3	3	3	2	2	2	5	3	2	3	3	3	3	3	4	4	4	3	4	3	4	4	4	4	4	4
POST44	5	3	5	4	5	5	5	4	1	3	3	4	4	5	3	4	3	4	3	5	5	3	5	5	3	1
POST45	5	4	3	4	2	2	2	4	2	4	2	3	3	2	4	4	3	3	3	3	3	2	5	3	3	2
POST46	3	4	4	4	5	4	4	5	5	5	5	5	4	4	3	2	4	4	4	4	5	4	4	4	3	3
POST47	3	5	5	5	5	5	5	5	4	4	5	5	5	5	4	4	4	5	4	5	4	5	4	5	3	3
POST48	3	3	4	3	3	3	4	3	4	3	3	2	3	3	2	3	4	4	3	3	3	4	3	4	3	3
POST49	5	2	3	3	3	3	3	3	3	3	3	2	4	3	3	4	4	3	3	5	5	4	3	4	3	5
POST50	4	3	5	5	5	5	3	4	4	4	4	5	3	4	4	3	5	4	2	4	4	4	5	3	3	5
POST51	3	5	5	4	5	4	4	5	4	4	4	4	5	3	5	5	4	5	5	4	3	4	5	4	3	3
POST52	4	4	4	4	4	4	4	4	4	4	4	4	4	4	4	4	4	4	4	4	4	4	4	4	4	4
POST53	4	3	4	3	3	3	4	5	5	4	4	4	5	4	4	3	4	5	4	4	4	3	4	3	3	2
POST54	5	5	5	5	5	5	5	5	4	5	4	4	4	4	4	4	4	4	4	4	4	4	5	5	4	4
POST55	5	4	3	4	5	4	5	4	5	5	4	4	4	4	4	4	4	3	4	5	4	4	5	4	5	4
POST56	4	4	3	3	4	3	4	4	2	3	3	3	4	5	4	4	4	5	3	3	3	3	3	3	3	2
POST57	3	4	4	4	3	3	3	4	3	3	3	4	4	5	4	4	3	5	3	4	4	4	4	4	3	3
POST58	5	3	3	3	4	3	4	4	4	4	3	4	4	5	5	5	4	5	5	5	3	3	4	3	2	2
POST59	5	3	2	4	5	5	4	3	3	3	3	4	3	5	3	4	4	4	3	4	3	1	4	4	4	3
POST60	4	4	5	4	4	5	5	3	4	3	4	3	4	5	3	4	4	4	4	3	4	3	4	3	4	3
POST61	5	5	5	5	5	5	5	5	5	5	5	5	5	5	5	5	5	5	5	5	5	5	5	5	5	5
POST62	5	4	4	3	4	4	4	4	4	4	4	5	4	4	4	3	5	4	4	4	4	5	5	5	4	4
POST63	5	5	5	5	5	5	5	5	5	5	5	5	5	5	5	5	5	5	5	5	5	5	5	5	5	5
POST64	5	5	5	5	5	5	5	4	4	5	4	5	5	5	5	5	5	5	5	5	5	3	3	4	4	5
POST65	4	4	5	3	5	5	5	5	2	5	5	5	5	5	5	3	5	5	3	5	4	5	2	5	5	5
POST66	5	5	5	5	4	5	5	4	5	5	5	4	5	5	5	5	5	5	4	5	5	4	5	5	5	5
POST67	5	5	4	4	4	5	5	5	5	5	4	5	5	5	5	5	3	5	5	5	5	5	4	4	5	5
POST68	5	5	5	5	5	5	5	5	5	5	5	5	5	5	5	5	5	5	5	5	5	5	5	5	5	5
POST69	4	4	4	4	4	4	4	4	4	4	3	3	5	3	5	5	5	4	5	4	4	4	3	3	5	4
POST70	4	4	4	4	5	4	5	4	5	4	5	4	3	5	4	4	4	4	4	3	3	4	4	4	3	5
POST71	3	5	5	3	5	5	5	3	3	5	5	5	5	5	1	5	5	5	5	3	3	3	2	5	5	3
POST72	2	4	4	4	3	3	5	5	2	5	4	4	3	5	4	4	3	3	2	5	4	3	5	3	4	3
POST73	5	4	5	5	5	5	5	5	5	5	5	4	4	5	5	4	4	5	4	5	4	5	5	4	5	4
POST74	5	5	5	5	5	5	5	4	4	5	1	4	5	3	5	5	5	5	5	4	4	4	4	5	5	4
POST75	4	4	5	4	3	5	3	4	4	4	4	4	4	3	5	4	3	4	3	4	4	3	4	4	4	3
POST76	4	2	3	3	4	2	2	3	4	3	3	4	4	3	3	3	3	3	3	3	2	2	2	2	2	4
POST77	5	5	5	4	4	4	5	5	5	5	4	5	5	5	5	4	4	5	5	5	5	5	5	5	5	5
POST78	5	5	5	5	5	5	5	5	5	5	5	5	5	5	5	5	5	5	5	5	5	5	5	5	5	5
POST79	4	3	4	4	4	4	4	4	3	5	4	5	5	3	4	4	4	5	5	5	5	5	3	4	4	4
POST80	4	4	3	2	3	3	5	4	3	3	4	5	4	3	5	5	5	2	4	4	4	4	5	5	4	4
POST81	5	3	4	2	1	1	5	4	5	4	4	2	4	3	3	4	5	4	2	3	3	4	2	3	1	2
POST82	5	5	5	5	1	5	5	5	5	5	4	5	5	5	1	5	5	5	5	5	5	5	5	5	5	1
POST83	5	5	4	5	5	3	5	5	5	5	4	5	5	5	5	4	4	5	4	4	5	5	5	4	4	3
POST84	5	5	5	5	5	5	5	5	5	5	5	5	5	3	5	5	5	5	5	5	5	5	5	5	5	5
POST85	5	5	5	5	5	5	5	5	5	5	5	5	5	5	5	5	5	5	5	5	5	5	5	5	5	5
POST86	5	5	5	5	5	5	5	5	5	5	5	5	5	5	5	5	5	5	5	5	5	5	5	5	5	5
POST87	4	4	4	4	4	4	4	4	4	4	3	4	4	4	4	3	3	4	3	4	4	4	4	4	4	4
POST88	4	4	4	4	3	3	4	4	3	3	4	5	5	4	3	4	3	4	4	4	4	3	4	5	5	3
POST89	3	3	3	3	3	3	3	3	3	3	3	3	3	4	3	3	3	4	3	3	3	3	3	3	3	2
POST90	3	3	4	5	2	3	3	3	4	3	3	3	5	5	5	4	4	4	5	4	4	5	4	5	5	3
POST91	4	4	5	5	4	4	5	5	4	4	5	4	5	4	4	5	4	5	5	4	4	5	4	5	4	5
POST92	3	5	4	3	4	2	4	5	5	3	5	4	5	5	5	4	5	5	5	4	5	3	2	4	5	2
POST93	5	4	5	5	4	4	5	5	4	5	3	5	3	3	5	5	5	5	3	5	3	3	4	2	5	5
POST94	5	5	5	5	5	5	5	5	5	5	4	4	4	5	5	5	5	5	5	5	5	5	5	5	5	5
POST95	5	4	5	4	5	4	5	5	5	4	4	5	4	5	5	5	4	4	5	4	5	5	4	5	4	5
POST96	5	3	3	4	3	2	3	3	1	2	3	4	4	4	4	4	4	4	4	4	2	2	4	3	3	1
POST97	3	3	2	4	4	4	4	4	2	3	1	2	3	5	3	3	3	4	3	3	3	3	4	3	3	2
POST98	2	2	2	3	4	4	3	3	4	3	4	4	4	4	3	3	4	2	3	4	4	3	5	5	4	2
POST99	3	3	3	4	3	2	3	2	4	3	3	3	3	4	3	3	4	3	4	3	3	3	3	3	4	3
POST100	3	5	5	4	3	3	3	4	2	3	3	4	4	4	3	5	5	5	5	3	3	3	3	4	3	1
POST101	3	3	5	4	3	5	5	5	5	5	5	4	4	5	4	5	5	5	5	5	5	5	3	5	5	5
POST102	3	3	4	3	2	3	3	2	3	3	3	3	3	2	4	2	3	4	2	3	4	4	4	2	4	2
POST103	3	3	2	3	3	4	3	3	4	3	3	4	3	4	3	4	3	4	3	3	3	3	3	4	4	3
POST104	4	5	5	5	3	3	5	3	4	5	5	3	5	3	4	5	3	4	3	3	3	3	3	5	3	3
POST105	5	5	5	5	5	5	5	5	3	5	5	5	5	4	5	5	5	5	5	5	5	5	5	4	4	4
POST106	4	2	3	3	2	2	3	3	2	4	2	2	2	5	3	2	2	5	3	4	4	3	3	2	3	1
POST107	5	4	3	4	4	4	4	5	4	5	4	4	5	5	5	5	5	5	4	5	5	3	5	4	4	3
POST108	5	4	4	5	4	4	5	4	3	4	4	4	5	5	5	5	5	5	5	4	4	4	5	4	5	4
POST109											1	5	5	5	5	5	5	5	5	5	5	5	5	5	5	5
POST110	5	3	4	5	4	4	3	3	4	4	4	5	4	3	4	4	3	3	1	5	4	3	4	5	4	4
POST111	5	5	5	5	5	4	2	3	2	4	5	4	4	3	5	5	5	4	4	5	4	3	4	4	5	3
POST112	5	5	5	5	5	5	5	5	5	5	5	5	5	5	5	5	5	5	5	5	5	5	5	5	5	5
POST113	5	5	5	4	4	5	5	5	4	5	5	5	5	5	5	5	5	5	5	5	5	5	5	5	5	5
POST114	5	2	5	4	5	4	5	5	3	5	3	2	4	3	3	4	5	3	3	2	3	4	3	2	3	4
POST115	4	3	5	4	2	2	4	4	2	4	4	4	5	2	1	5	3	5	3	5	3	4	4	3	3	1
POST116	5	5	5	5	5	5	5	5	4	4	5	5	5	5	5	5	5	5	5	5	5	5	5	5	5	5
POST117	4	5	5	5	5	5	5	5	5	4	5	5	5	4	4	5	5	5	5	4	4	4	5	5	4	4
POST118	4	3	4	4	3	2	2	2	3	2	3	4	5	2	3	3	3	4	4	4	4	4	4	3	3	3
POST119	5	3	4	3	4	3	3	3	2	3	3	3	4	2	3	3	3	5	3	4	4	3	4	3	4	3
POST120	4	4	4	4	5	4	5	5	4	4	4	4	5	5	4	5	4	5	5	5	4	4	4	4	4	4
POST121	5	4	5	5	4	4	5	5	3	4	4	5	5	5	4	5	5	5	5	5	5	4	5	5	5	4
POST122	4	3	4	4	3	3	3	4	3	4	3	4	4	4	3	3	3	4	3	4	4	4	3	3	3	2
POST123	5	2	4	4	4	4	5	5	4	5	3	5	5	5	4	4	4	4	5	4	5	5	4	5	5	4
POST124	4	4	5	5	5	5	5	5	4	5	3	4	5	5	5	5	4	5	4	5	4	4	4	4	5	3
POST125	5	3	4	4	3	3	4	4	1	3	4	5	5	5	3	4	4	4	4	4	4	4	4	5	4	4
POST126	2	4	5	4	5	3	3	5	1	5	4	5	5	3	5	5	5	5	3	5	5	3	5	3	4	3
POST127	5	3	4	3	2	3	2	2	2	3	3	5	5	5	1	5	3	5	4	4	5	4	4	2	3	3
POST128	3	2	4	4	3	3	1	3	2	5	2	4	4	3	3	4	3	5	3	3	2	2	3	5	4	2
POST129	4	4	4	4	3	3	4	4	3	4	3	3	3	2	3	4	5	3	4	3	4	4	3	4	4	3
POST130	5	4	4	3	3	2	3	5	4	5	4	5	5	3	4	4	2	5	5	4	3	3	4	5	2	2
POST131	5	2	2	2	3	2	3	3	1	3	3	4	5	5	2	4	4	5	3	3	3	2	2	4	4	2
POST132	3	4	4	4	3	4	4	4	1	4	3	5	5	3	4	5	4	5	3	3	4	4	2	4	4	3
POST133	4	4	4	4	2	2	3	3	2	4	4	3	5	5	3	4	4	2	5	4	4	4	3	4	3	5
POST134	4	3	4	5	5	4	5	2	5	3	5	4	4	3	4	5	3	1	3	3	2	2	3	4	4	3
POST135	4	3	3	4	4	3	4	4	4	5	3	4	5	5	5	5	3	4	3	5	5	3	4	4	4	1
POST136	4	3	3	4	3	3	4	4	3	4	4	3	3	3	3	4	4	5	4	4	4	5	3	4	3	3
POST137	2	1	2	2	2	2	2	2	2	3	3	3	3	5	2	2	2	4	3	1	2	2	2	2	2	2
POST138	5	5	5	4	4	4	3	4	4	5	3	2	3	3	5	4	5	4	5	4	5	4	5	4	3	4
POST139	4	4	3	3	3	3	5	3	3	5	2	5	3	5	3	2	3	5	3	3	5	5	5	3	2	1
POST140	4	2	2	1	2	2	2	3	3	4	1	4	2	3	4	2	2	4	2	5	2	2	4	2	3	1
POST141	4	1	2	1	1	3	3	2	1	3	3	4	3	3	3	5	3	5	3	3	3	1	1	3	2	1
POST142	3	2	2	3	2	3	2	2	2	3	3	3	3	1	3	3	3	5	3	3	4	2	3	2	3	1
POST143	4	3	3	3	4	3	3	4	4	3	5	5	5	5	3	4	3	5	4	3	3	4	4	3	4	3
POST144	5	5	5	5	5	5	5	5	5	5	5	5	5	5	5	5	5	5	3	5	5	5	5	5	3	3
POST145	4	4	5	5	4	4	5	5	3	4	3	5	5	5	4	5	5	5	3	5	5	4	5	4	5	3
POST146	4	3	3	4	3	3	4	4	3	3	3	3	4	4	3	3	3	4	4	4	3	3	3	3	3	3
POST147	4	4	3	4	2	2	3	4	2	4	3	4	5	5	4	5	4	5	5	4	4	3	5	5	4	4
POST148	5	2	5	3	3	5	3	3	1	5	2	5	5	2	3	5	3	5	5	5	5	5	5	2	1	2
POST149	5	4	5	5	5	5	5	5	3	5	4	5	5	5	5	5	5	3	5	5	5	5	5	3	5	3
POST150	4	4	4	4	3	3	3	4	3	4	3	4	4	4	3	4	3	5	3	4	4	3	3	3	2	2
POST151	3	4	4	3	4	4	3	3	3	4	3	4	3	3	3	3	3	3	3	3	3	3	3	3	3	3
POST152	4	3	4	3	3	2	4	4	4	3	4	5	5	5	5	5	5	5	4	4	4	4	4	4	4	3
POST153	4	4	4	3	3	4	3	4	3	3	4	4	3	5	4	4	4	3	4	4	3	3	3	3	4	2
POST154	4	4	4	4	4	4	5	4	3	4	4	5	5	4	4	4	4	4	4	5	4	4	4	4	4	3
POST155	4	5	5	5	5	4	4	5	5	4	5	5	5	5	5	5	5	5	5	5	5	5	5	4	4	3
POST156	4	4	3	3	4	3	5	4	3	2	4	3	3	4	3	5	4	4	2	3	4	5	3	4	3	1
POST157	4	4	3	4	3	3	3	4	2	2	3	5	5	3	4	4	4	5	5	5	5	4	5	4	4	3
POST158	4	5	5	4	4	4	5	5	4	4	3	5	5	2	5	5	4	5	5	5	4	4	3	4	4	4
POST159	1	2	2	1	3	2	2	1	1	2	1	2	2	2	3	3	3	4	3	3	2	4	3	1	2	1
POST160	3	3	4	5	4	4	3	4	2	3	3	4	5	5	5	5	5	5	4	3	4	3	3	4	4	3
POST161	1	3	3	2	1	1	1	1	1	1	4	5	5	5	5	3	3	5	4	3	2	1	1	1	4	1
POST162	5	3	4	4	3	3	3	4	3	3	4	5	4	5	3	4	3	5	4	4	4	4	4	4	3	3
POST163	4	3	3	3	3	3	3	3	1	4	3	4	4	1	2	3	3	4	2	3	3	3	3	3	3	3
POST164	3	4	4	3	2	4	4	4	4	4	2	3	4	5	4	4	35	4	5	5	4	4	4	3	1	3
POST165	5	2	1	3	2	1	2	4	3	3	2	3	4	5	2	2	2	4	3	2	3	5	3	2	1	2
POST166	2	3	4	4	3	3	4	5	4	4	3	4	4	2	4	3	3	3	4	4	4	4	5	3	3	3
POST167	4	3	5	4	2	2	4	5	2	4	4	3	4	5	4	5	3	4	3	4	5	3	4	3	2	2
POST168	5	4	5	4	4	5	4	5	5	5	4	4	5	5	4	5	5	5	4	4	4	5	4	4	4	4
POST169	5	3	3	3	3	3	3	4	4	3	3	4	5	5	4	3	3	5	4	4	5	4	4	3	3	3
POST170	5	1	3	3	3	3	4	4	2	1	1	3	3	5	2	4	3	4	2	4	4	2	4	1	1	1
POST171	5	5	4	5	5	3	5	5	3	3	5	4	5	5	4	5	4	3	4	5	5	3	3	5	5	3
POST172	4	4	4	4	3	3	4	4	4	5	3	4	4	4	4	5	4	4	4	4	4	4	5	4	4	4
POST173	5	3	4	4	3	4	3	4	4	4	4	4	4	5	4	4	4	5	3	4	5	5	4	4	4	4
POST174	5	5	5	5	5	5	5	5	5	5	5	5	5	5	5	5	5	5	5	5	5	5	5	5	5	5
POST175	3	3	3	4	3	3	3	3	3	4	3	5	5	5	1	4	4	4	5	4	4	3	3	3	3	4
POST176	5	5	5	5	5	5	5	5	5	5	5	5	5	5	5	5	5	5	5	5	5	5	5	5	5	5
POST177	4	4	4	4	5	5	4	5	3	4	5	5	5	5	5	5	5	5	5	5	4	4	4	4	4	3
POST178	4	3	3	3	3	3	3	3	3	2	3	3	4	4	3	4	3	4	2	4	4	4	4	3	3	2
POST179	4	3	4	3	3	4	4	5	3	4	3	4	4	5	3	3	3	4	5	4	3	3	3	4	4	4
POST180	4	3	3	2	1	2	5	4	3	4	3	4	3	3	4	3	2	5	3	4	4	3	4	4	3	2
POST181	3	4	5	4	3	3	4	5	3	4	4	4	5	5	4	5	5	5	4	3	4	3	4	5	5	3
POST182	5	5	5	5	4	4	4	4	5	5	5	5	5	5	5	5	5	5	5	5	5	5	5	5	5	5
POST183	5	1	5	4	2	4	4	5	5	5	1	5	4	5	3	4	2	5	5	5	4	4	3	2	1	1
POST184	4	4	4	3	4	3	4	4	5	3	3	4	5	5	3	5	4	5	5	3	4	4	4	3	3	3
POST185	5	4	4	5	4	4	4	5	5	5	4	5	4	5	5	4	4	5	5	5	5	4	5	5	5	4
POST186	5	3	3	4	3	5	4	3	4	4	4	3	4	5	3	5	4	3	2	3	3	4	5	3	3	1
POST187	2	3	3	3	2	2	3	3	2	3	3	3	4	1	4	4	3	3	4	4	3	2	2	2	3	3
POST188	3	2	3	3	2	3	2	3	4	3	3	4	4	4	3	3	4	5	3	3	3	3	4	3	4	3
POST189	5	5	5	5	5	5	5	5	5	5	5	5	5	5	5	5	5	5	5	5	5	5	5	5	5	5
POST190	5	3	3	3	5	5	5	3	4	2	3	3	3	5	1	3	3	4	1	3	2	3	4	2	2	1
POST191	5	5	5	4	3	5	5	2	4	4	5	5	5	5	5	5	4	5	4	5	3	3	4	4	4	3
POST192	5	5	1	1	1	1	3	3	1	1	1	1	2	5	3	3	4	5	5	1	1	1	3	4	4	1
POST193	2	3	3	2	1	1	1	3	1	3	2	4	5	5	2	4	3	5	4	4	5	3	1	3	4	2
POST194	4	3	2	2	3	2	3	4	3	3	3	4	3	4	4	3	3	3	4	3	4	3	3	3	4	5
POST195	3	2	3	4	2	3	3	4	3	2	3	4	5	3	4	3	4	3	4	3	4	3	3	3	3	3
POST196	3	2	4	5	4	4	5	4	4	4	2	1	1	2	3	1	5	4	4	5	3	3	3	3	3	3
POST197	5	3	3	4	5	4	3	4	2	4	3	5	4	3	3	4	3	4	5	3	4	3	4	3	3	3
POST198	4	4	5	5	5	5	4	4	3	3	5	4	5	3	4	3	3	4	4	4	4	4	3	3	3	4
POST199	4	4	4	4	4	4	4	4	4	4	4	4	4	4	4	4	4	4	4	4	4	4	4	4	4	4
POST200	4	3	4	5	4	4	3	2	5	4	2	3	4	4	3	5	3	3	5	4	4	4	3	5	4	4
POST201	5	5	5	5	5	5	4	5	3	5	5	5	5	5	5	5	5	5	5	5	5	5	5	5	5	5
POST202	3	4	3	4	4	4	4	3	4	4	4	3	4	4	3	4	3	4	4	3	4	3	4	4	4	3
POST203	3	3	3	4	3	4	3	4	4	4	3	4	3	4	4	3	3	3	4	4	4	4	4	4	3	4
POST204	3	3	2	3	2	3	3	2	3	2	3	4	3	2	4	3	4	4	4	3	3	4	3	4	3	4
POST205	5	3	4	4	5	3	3	4	4	3	5	5	5	5	5	5	5	5	5	5	5	5	5	5	5	5
POST206	5	5	5	5	5	5	5	5	3	5	5	5	5	3	5	5	5	5	5	3	5	5	5	5	5	5
POST207	3	5	5	5	5	4	5	5	3	5	3	3	5	2	5	5	5	5	3	4	5	4	3	3	2	2
POST208	3	3	2	3	3	3	2	3	3	3
POST209	5	5	4	3	3	5	4	5	3	4	1	1	5	5	4	5	4	5	4	5	4	4	5	5	5	5
POST210	5	2	1	2	4	3	4	5	5	5	1	3	1	2	5	4	3	3	3	4	5	4	4	4	4	3
POST211	3	2	3	3	3	3	2	3	3	3	3	4	3	4	4	4	4	4	3	4	3	4	3	4	3	4
POST212	4	3	4	3	3	4	3	4	3	4	3	4	3	4	3	3	4	4	4	4	4	4	3	3	4	5
POST213	4	2	3	3	4	4	4	3	4	3	3	3	4	3	4	3	4	3	4	3	4	3	4	3	4	3
POST214	5	3	3	4	3	4	4	3	4	4	3	4	4	3	3	5	4	5	4	5	4	4	5	4	5	4
POST215											4	4	3	4	3	4	3	4	4	4	4	5	4	5	5	5
POST216	4	5	4	3	4	4	5	4	3	4	5	4	5	4	3	4	5	4	4	5	4	3	5	4	3	5
POST217	5	5	5	5	4	4	5	4	4	4	3	4	3	4	4	3	3	4	4	2	4	4	5	5	5	5
POST218	3	2	3	3	4	4	3	4	3	4	3	4	4	3	4	5	5	4	4	3	4	4	4	4	4	4
POST219	5	4	3	4	3	4	3	4	4	4	3	4	4	4	5	5	4	4	5	4	5	5	4	5	5	4
POST220	4	4	3	3	2	2	3	3	3	5	4	4	4	4	2	4	3	5	3	3	4	4	4	4	3	2
POST221	4	4	3	3	2	3	3	4	2	4	3	4	4	2	3	3	3	3	3	4	4	3	5	3	4	3
POST222	3	5	4	4	3	4	3	4	3	4	3	4	4	3	4	3	4	3	4	3	4	4	3	3	3	3
POST223	3	3	3	4	4	5	5	4	4	4	4	4	4	3	3	4	4	4	2	4	3	4	4	4	4	3
POST224	2	3	3	4	2	2	3	3	1	3	4	3	4	5	2	3	3	5	2	3	4	2	2	2	4	1
POST225	5	3	4	4	5	4	5	4	4	4	4	3	4	5	4	5	3	4	5	4	5	3	4	3	4	3
POST226	4	3	2	3	4	3	2	3	1	1	1	4	4	2	2	3	3	5	5	3	3	2	1	3	3	3
POST227	4	3	3	3	3	3	3	3	3	3	3	3	4	5	5	2	2	5	2	3	3	3	2	1	1	2
POST228	5	5	5	3	5	5	4	4	5	4	4	5	5	3	5	5	5	4	3	4	5	5	5	5	5	5
POST229	5	4	4	4	5	4	5	4	5	4	5	4	5	4	4	5	4	5	4	5	4	4	5	4	4	5
POST230	5	4	4	4	5	5	4	5	3	5	3	4	4	3	4	4	4	4	3	3	3	3	3	3	4	2
POST231	4	4	4	4	4	3	4	4	3	4	4	4	4	4	4	4	4	4	4	4	4	4	4	4	4	4
POST232	4	4	5	4	5	5	5	5	3	5	4	5	5	3	3	5	4	5	5	3	3	4	4	3	4	3
POST233	5	5	5	4	5	3	5	5	5	5	5	5	5	5	4	4	3	5	5	5	5	5	5	3	3	5
POST234	3	2	5	5	1	3	5	5	3	5	3	5	5	3	4	5	3	3	3	5	4	4	4	3	4	5
POST235	5	5	4	4	3	4	4	5	3	4	5	5	3	4	5	5	5	5	5	4	4	4	4	5	5	4
POST236	5	5	5	5	4	4	4	5	4	5	4	5	5	5	4	4	4	5	4	5	5	4	5	4	4	4
POST237	5	5	6	5	5	5	6	6	6	6	4	5	5	5	5	5	4	5	4	4	5	4	5	4	4	4
POST238	4	4	5	4	5	5	5	4	5	5	4	5	4	4	5	4	5	5	4	4	4	5	5	3	4	4
POST239	5	4	4	3	4	5	4	3	3	4	4	4	4	4	3	4	5	4	3	4	5	4	3	2	3	4
POST240	5	5	5	5	5	5	5	5	4	5	5	5	5	5	3	4	5	5	5	3	5	5	5	5	5	2
POST241	5	4	4	5	4	3	4	4	3	3	5	5	5	5	5	5	5	5	4	4	4	5	4	4	4	3
POST242	5	5	5	5	5	4	5	5	4	5	4	5	5	5	5	5	5	5	4	5	5	4	5	5	4	4
POST243	4	3	4	4	3	3	3	5	3	4	5	5	3	5	2	5	3	5	3	4	4	4	5	3	2	2
POST244	3	2	3	3	1	1	1	3	4	4	5	3	3	4	2	2	1	1	1	2	1	1	1	1	1	1
POST245	3	3	3	4	3	3	4	3	2	3	1	3	3	4	3	3	3	4	4	3	3	3	4	4	3	3
POST246	5	2	1	1	2	1	5	2	3	1	1	4	4	1	2	3	3	2	1	2	5	2	5	1	1	1
POST247	5	3	3	3	3	3	3	3	3	4	3	4	5	5	4	5	4	4	5	5	5	4	4	4	5	5
POST248	4	2	3	3	4	4	4	3	3	3	3	4	3	5	4	4	3	5	2	5	5	4	4	3	4	1
POST249	4	3	3	3	4	3	4	4	4	4	4	4	4	4	4	4	5	4	3	4	4	4	4	3	3	3
POST250	4	4	5	4	4	4	5	4	4	4	5	5	4	5	4	5	4	5	4	5	5	4	5	4	5	4
POST251	5	1	3	5	2	2	4	2	2	2	4	4	2	3	3	5	5	5	3	5	5	5	2	3	3	1
POST252	5	5	5	5	4	4	5	5	4	4	4	5	5	5	5	5	4	5	5	5	5	5	5	5	4	4
POST253	5	4	4	5	3	5	5	4	3	5	4	3	5	3	2	5	5	5	3	5	5	5	4	3	3	3
POST254	3	1	1	1	1	1	1	1	1	1	2	1	1	5	1	2	1	2	1	3	3	1	2	1	1	1
POST255	4	4	4	4	4	4	4	4	4	4	4	4	4	4	4	4	4	4	4	4	4	4	4	4	4	4
POST256	4	3	4	4	4	3	4	4	4	4	4	4	5	4	4	4	4	4	4	3	4	4	4	4	4	4
POST257	5	3	4	4	3	3	3	4	1	4	3	3	3	4	3	4	4	4	3	4	4	4	4	4	3	2
POST258	4	4	4	4	4	4	4	4	4	4	4	4	4	4	3	4	3	4	4	4	4	4	4	4	4	4
POST259	3	3	4	4	3	3	5	5	2	3	3	3	3	3	3	4	4	4	5	4	4	4	4	4	4	5
POST260	4	4	5	4	3	2	3	5	3	3	4	4	5	5	2	3	3	5	3	4	5	5	5	5	3	2
POST261	5	3	5	5	5	5	5	5	3	5	3	5	5	5	5	5	5	5	5	5	5	5	5	5	5	5
POST262	3	4	4	4	3	3	4	5	3	4	5	4	4	4	3	4	3	4	4	4	4	4	3	4	3	3
POST263	5	4	4	3	4	3	4	3	4	4	5	5	5	5	3	5	5	4	4	5	5	5	5	5	5	5
POST264	3	3	5	3	4	3	5	3	4	3	5	4	3	4	3	4	4	3	3	4	3	5	4	3	4	5
POST265	2	2	2	2	2	2	2	2	2	2	2	2	5	2	2	2	5	2	3	3	3	3	3	3	2	4
POST266	4	4	4	4	4	3	4	3	3	4	4	4	3	3	4	4	3	4	4	3	2	2	3	3	4	4
POST267	3	3	3	3	3	3	3	3	3	3	4	4	4	5	4	4	4	3	4	3	5	3	3	3	4	3
POST268	3	4	4	5	5	5	5	5	1	1	3	3	4	5	3	3	3	4	4	4	4	4	5	4	3	3
POST269	4	5	5	5	4	5	4	5	3	5	4	4	5	2	5	5	5	5	5	5	4	3	2	5	5	4
POST270	4	4	5	4	2	1	3	3	2	4	3	3	4	4	4	4	4	5	5	4	3	5	4	4	4	3
POST271	3	3	3	4	3	4	4	3	2	2	3	4	4	5	5	4	4	4	4	3	3	3	4	4	3	3
POST272	5	3	4	3	4	5	5	5	3	3	2	2	1	1	3	5	5	5	4	5	5	5	4	3	3	3
POST273	4	3	3	3	4	4	4	4	4	4	4	2	2	3	3	3	4	3	3	3	4	4	4	4	4	4
POST274	4	2	2	4	3	3	3	3	4	4	4	3	5	5	4	5	5	4	5	2	4	3	3	4	4	4
POST275	4	3	2	3	3	4	4	4	2	1	3	4	4	4	2	4	3	5	3	4	4	4	3	3	2	3
POST276	5	2	5	5	5	5	2	4	5	4	1	5	5	5	5	5	5	5	5	5	5	5	5	5	5	1
POST277	3	3	3	3	3	3	3	3	3	3	3	4	3	3	3	3	3	5	2	3	3	3	3	3	3	3
POST278	3	3	3	3	3	3	3	3	3	3	3	3	3	3	3	3	3	3	3	3	3	3	3	3	3	3
POST279	3	2	2	2	2	2	2	2	1	1	1	1	3	3	4	3	2	3	2	3	3	3	3	1	1	1
POST280	4	4	5	5	3	2	5	4	1	2	4	4	4	5	2	5	2	3	3	3	5	3	3	2	3	1
POST281	3	3	4	4	4	4	4	4	3	5	3	5	3	5	3	5	3	5	4	3	3	5	3	4	4	2
POST282	3	3	4	4	4	4	5	5	3	4	4	5	5	4	3	5	4	5	2	3	5	5	4	3	3	1
POST283	4	1	2	2	2	2	3	3	3	3	3	4	4	5	4	3	2	1	4	3	4	4	4	1	2	2
POST284	4	3	4	4	4	4	4	3	2	3	3	4	3	3	3	4	4	3	3	3	3	4	4	3	3	3
POST285	3	4	3	3	3	3	4	4	2	4	4	5	5	3	5	4	3	5	5	5	4	3	2	3	4	3
POST286	3	3	4	4	3	3	3	4	3	4	3	4	4	4	3	4	3	5	3	4	3	4	3	4	3	3
POST287	4	3	4	4	3	3	3	4	4	4	4	4	4	4	3	4	4	4	5	5	5	5	5	5	4	4
POST288	4	3	3	4	3	2	3	4	3	4	3	4	4	5	3	3	4	5	4	4	4	4	5	4	4	3
POST289	4	3	5	4	5	5	5	4	3	3	4	5	5	5	2	4	3	3	3	4	4	5	3	4	3	4
POST290	5	3	4	4	4	4	4	4	4	5	3	5	5	3	4	4	4	5	3	4	4	3	4	3	4	1
POST291	4	1	3	5	2	2	3	4	3	4	3	3	5	4	3	4	3	5	3	4	3	4	4	3	3	3
POST292	3	4	4	4	5	4	4	5	5	4	5	4	5	2	4	4	5	5	4	5	5	5	5	4	5	2
POST293	5	4	5	5	3	3	4	5	4	5	4	5	5	5	5	4	4	5	4	5	4	3	4	4	4	4
POST294	3	4	4	4	3	3	3	4	3	4	3	4	4	5	4	4	3	4	3	4	5	4	3	4	3	3
POST295	4	3	3	4	4	4	5	3	1	3	1	5	5	5	3	4	4	5	1	5	5	5	5	1	1	1
POST296	1	2	4	2	3	3	3	1	1	5	3	3	3	5	1	2	2	5	1	1	1	1	1	1	1	1
POST297	5	5	5	4	4	4	5	5	5	5	4	5	5	5	5	5	4	5	5	5	4	5	5	4	4	4
POST298	5	5	5	4	4	4	4	5	4	5	5	5	5	4	5	5	5	5	5	5	5	5	5	5	4	4
POST299	4	3	3	3	3	3	4	3	3	3	3	3	4	4	3	4	3	4	3	3	4	4	4	4	3	3
POST300	5	5	5	5	4	4	5	5	5	5	3	5	5	5	5	5	4	5	3	5	5	5	5	4	4	3
POST301	5	5	5	5	4	5	5	3	3	5	5	4	5	5	5	5	5	4	4	5	5	4	4	4	4	4
POST302	5	4	4	5	4	5	5	5	5	5	3	5	5	5	5	5	4	5	5	5	5	5	5	5	5	4
POST303	4	4	4	4	4	4	4	4	4	5	4	5	5	5	4	3	3	5	3	3	4	5	5	4	4	2
POST304	1	3	2	3	4	4	3	4	1	2	1	1	5	5	3	3	4	3	3	4	4	2	3	1	4	3
POST305	4	3	4	4	3	3	2	5	4	3	3	4	5	5	4	2	3	5	3	4	3	3	4	3	2	1
POST306	4	5	3	4	5	5	5	5	4	5	5	4	5	5	3	5	4	5	2	3	3	4	5	3	3	2
POST307	3	2	2	2	2	2	3	2	2	2	3	3	4	4	4	5	4	4	2	4	3	4	3	3	2	2
POST308	2	3	2	3	3	2	2	3	1	3	4	5	5	5	3	3	2	5	2	5	5	3	2	3	5	3
POST309	4	3	3	4	3	3	4	4	3	3	3	3	4	5	3	4	4	4	4	4	4	4	3	3	3	2
POST310	5	5	5	5	2	5	5	5	1	5	5	5	5	5	5	5	5	5	5	5	5	5	5	5	5	5
POST311	4	4	4	4	3	4	4	4	3	3	3	3	4	3	4	4	3	4	3	3	4	3	4	3	4	3
POST312	2	2	4	3	2	2	2	4	2	4	3	3	4	4	3	3	3	4	2	4	4	4	4	4	4	2
POST313	5	1	5	1	1	1	1	5	3	4	5	1	5	5	5	5	2	5	3	5	5	5	3	4	5	5
POST314	5	5	5	4	4	4	3	4	3	5	4	4	5	4	5	5	3	4	4	4	5	5	5	4	4	4
POST315	5	5	5	5	4	4	5	5	4	5	5	5	5	4	5	5	5	5	5	5	5	5	5	4	4	2
POST316	5	5	5	5	5	5	5	5	5	5	5	5	5	5	5	5	5	5	5	5	5	5	5	5	5	5
POST317	4	4	5	5	4	5	5	4	3	4	3	4	5	4	4	5	4	5	4	4	5	5	4	3	4	3
POST318	5	3	5	4	3	3	5	4	4	4	3	4	5	4	3	5	5	5	4	5	5	4	5	4	3	4
POST319	4	3	4	4	4	2	3	3	2	2	3	4	4	4	3	4	4	4	3	5	4	4	3	3	3	4
POST320	5	3	3	4	3	3	3	4	3	4	2	4	4	5	4	4	4	4	1	4	4	4	4	3	3	5
POST321	4	3	4	2	2	2	4	3	1	4	2	3	3	5	2	3	3	3	4	5	4	4	3	2	1	2
POST322	5	3	3	4	3	3	3	3	4	5	2	4	3	4	3	4	4	4	3	5	5	3	3	3	3	1
POST323	3	5	5	5	5	5	5	5	5	5	3	5	5	1	3	4	4	5	3	5	5	4	3	3	4	3
POST324	5	5	5	5	5	5	5	5	5	5	3	5	5	5	1	5	5	5	1	5	5	3	3	3	3	1
POST325	4	3	4	4	4	3	4	3	2	3	3	4	4	5	5	4	4	5	2	4	4	5	4	4	3	1
POST326	4	2	2	3	3	3	3	2	2	3	1	3	4	5	1	4	2	4	3	4	4	4	5	2	2	2
POST327	3	3	4	3	4	3	3	3	4	4	1	4	3	5	2	3	4	4	3	3	3	1	4	2	3	1
POST328	2	2	3	3	5	4	4	4	3	4	4	4	4	5	3	3	2	4	2	2	3	2	3	3	3	2
POST329	4	3	3	4	4	2	4	3	2	3	5	3	4	4	3	4	4	3	3	4	3	3	3	3	4	1
POST330	3	4	3	4	4	4	4	5	4	4	4	4	5	3	4	5	4	5	3	4	4	3	3	3	3	3
POST331	3	4	3	4	3	4	4	4	3	4	3	4	4	5	2	4	4	4	4	4	4	3	2	3	3	3
POST332	3	3	3	3	3	3	3	3	4	4	3	4	3	5	3	3	3	4	4	4	3	3	4	3	3	2
POST333	3	3	3	3	2	3	2	2	2	5	2	4	4	5	1	5	4	1	5	4	4	3	2	4	2	1
POST334	5	5	5	5	5	5	3	5	3	5	1	1	1	1	2	5	5	5	5	5	4	4	5	1	3	1
POST335	5	1	5	5	4	4	5	5	1	1	4	4	4	5	2	5	1	3	3	5	5	5	4	4	3	1
POST336	5	5	5	4	3	3	3	4	4	4	4	3	4	3	3	3	4	3	3	4	3	4	4	3	4	3
POST337	2	2	2	2	2	2	2	2	2	2	2	2	2	2	2	5	2	2	2	2	2	2	5	2	2	2
POST338	5	5	5	5	5	5	5	5	5	5	5	5	5	5	5	5	5	5	5	5	5	5	5	5	5	5
POST339	4	3	4	4	3	3	4	5	4	3	2	4	5	5	4	5	4	5	5	4	4	4	4	4	3	3
POST340	2	3	3	4	2	4	3	4	3	3	3	3	3	3	3	4	3	4	3	3	3	3	4	4	3	1
POST341	3	3	3	4	3	4	4	3	4	3	3	4	4	3	3	3	4	4	3	2	4	3	3	3	4	4
POST342	3	4	3	3	4	3	4	4	2	3	3	3	4	3	3	4	4	3	2	4	4	4	4	4	4	3
POST343	5	3	3	3	3	3	3	5	3	5	3	5	3	1	3	5	3	3	3	5	5	5	3	3	3	3
POST344	5	2	2	3	5	5	5	3	2	2	3	3	5	5	1	5	3	5	3	3	3	3	5	2	2	2
POST345	5	3	4	4	3	3	4	4	3	4	3	4	3	5	3	3	4	5	3	4	4	3	3	3	4	3
POST346	4	3	3	3	3	4	4	3	3	3	3	3	4	3	3	4	5	3	3	4	4	5	5	5	3	2
POST347	2	3	5	5	3	3	5	5	4	2	3	2	5	5	1	3	5	5	5	4	3	5	5	3	5	3
POST348	3	3	4	4	3	4	3	4	3	4	4	4	4	5	5	5	5	3	3	5	5	5	3	2	4	3
POST349	5	5	5	5	5	5	4	4	4	5	5	4	5	5	5	4	4	5	5	5	4	4	4	5	5	5
POST350	5	5	5	5	5	5	5	5	3	5	4	5	5	5	5	5	5	5	4	5	5	5	5	5	5	5
POST351	4	3	4	3	3	3	3	4	3	4	4	4	5	5	3	4	4	4	4	4	4	4	4	4	3	2
POST352	5	3	5	4	2	4	4	5	4	5	2	5	5	5	4	5	5	5	5	5	4	5	5	4	3	4
POST353	4	3	3	3	3	4	3	4	3	4	3	3	4	3	4	4	3	4	3	4	4	3	4	3	3	3
POST354	5	4	4	4	4	5	5	3	3	5	3	3	4	5	4	4	4	4	3	3	4	3	4	4	3	3
POST355	5	3	3	3	3	3	3	4	3	4	3	3	4	5	3	3	3	4	4	4	4	4	4	4	4	4
POST356	2	4	4	5	5	4	4	4	3	4	3	5	5	3	4	5	5	2	5	3	3	3	3	4	4	4
POST357	4	1	3	4	3	3	5	5	1	1	3	5	5	3	3	4	3	5	1	5	5	5	3	1	3	1
POST358	5	2	2	4	3	3	3	4	4	4	4	3	5	5	4	5	5	2	5	5	5	3	5	5	4	4
POST359	2	5	1	4	4	4	2	2	1	1	3	4	4	3	3	3	4	1	1	2	2	5	2	4	2	4
POST360	3	3	3	4	4	4	3	3	4	4	1	2	2	3	4	1	2	3	3	3	2	4	4	2	3	3
POST361	5	4	4	4	5	5	4	5	3	4	5	5	5	4	5	5	5	5	5	4	5	5	4	5	3	5
POST362	4	4	5	4	5	4	5	3	4	5	3	4	4	4	4	3	3	4	3	5	3	4	3	4	5	4
POST363	4	4	4	4	4	4	4	4	4	4	4	4	4	4	4	4	4	4	3	5	5	4	4	4	4	4
POST364	3	4	4	3	4	3	4	4	3	4	3	4	5	5	4	3	3	3	5	3	4	3	5	3	4	5
POST365	5	5	5	5	3	5	5	5	3	5	3	5	5	5	3	5	5	5	5	5	5	5	5	5	5	4
POST366	5	3	3	4	3	4	4	5	2	2	3	3	5	1	3	4	4	5	5	5	4	4	4	5	4	3
POST367	5	5	5	5	5	5	5	5	5	5	5	5	5	5	5	5	5	5	5	5	5	5	5	5	5	5
POST368	5	2	2	3	3	3	5	3	3	3	5	5	4	4	5	4	4	5	4	5	5	4	5	4	3	4
POST369	5	4	3	5	5	4	3	3	4	5	5	4	5	3	5	5	5	4	3	4	5	4	5	4	4	4
POST370	3	3	4	3	4	4	3	4	5	3	4	4	4	3	3	3	4	3	4	3	3	2	3	5	3	2
POST371	3	3	4	4	3	3	3	4	3	4	3	5	5	5	5	4	4	4	2	4	4	3	3	4	4	3
POST372	5	4	4	5	4	5	4	5	3	5	4	3	5	5	5	5	5	5	4	5	5	4	5	4	5	3
POST373	3	3	4	4	3	3	3	4	1	3	3	4	3	4	3	4	4	3	3	4	4	3	3	4	4	3
POST374	3	3	4	3	2	1	3	4	3	4	5	4	5	4	5	4	3	5	3	4	5	3	4	4	3	1
POST375	5	3	3	4	4	4	4	3	3	3	4	4	4	5	5	4	4	5	5	4	4	5	4	4	4	5
POST376	5	4	5	5	5	4	4	4	3	3	4	5	4	5	4	5	5	4	4	5	4	4	4	5	4	3
POST377	3	4	5	5	5	4	5	1	5	5	3	5	4	5	5	4	4	5	5	5	5	4	4	5	3	3
POST378	5	5	5	5	5	5	5	5	5	5	5	5	5	4	5	5	5	5	5	5	5	5	5	5	5	4
POST379	2	3	2	3	1	2	3	2	2	1	3	2	3	2	3	2	3	2	1	3	2	3	2	3	2	3
POST380	4	3	5	3	4	4	3	4	3	5	3	5	4	5	3	3	4	3	4	5	3	4	4	5	4	5
POST381	5	3	4	4	4	3	4	5	5	4	3	3	3	5	2	4	3	3	4	3	3	4	3	2	2	3
POST382	3	5	5	5	5	4	5	5	3	4	4	4	4	4	4	4	5	4	5	4	5	4	4	5	4	5
POST383	2	4	3	4	4	3	4	4	5	3	4	3	5	2	4	3	4	4	4	3	2	4	5	5	5	1
POST384	4	3	4	4	3	3	4	4	4	4	4	3	4	4	3	4	4	4	4	4	4	4	4	3	3	3
POST385	4	4	4	4	4	4	4	5	4	4	4	4	4	5	4	4	4	4	4	4	4	4	4	4	4	4
POST386	5	5	5	4	4	5	5	5	4	5	5	5	5	5	5	5	5	5	5	5	5	5	5	4	4	4
POST387	3	5	5	5	5	4	5	5	4	5	5	5	5	5	5	5	5	5	3	5	5	5	5	4	4	3
POST388	4	4	5	4	3	4	5	4	4	4	5	5	5	4	4	5	4	4	4	4	5	3	4	4	5	5
POST389	4	3	3	3	3	3	3	4	3	4	4	4	4	3	4	4	4	4	4	3	3	3	3	4	4	3
POST390	4	4	5	5	4	5	4	5	4	3	5	4	5	3	4	4	4	3	5	5	5	5	5	4	5	4
POST391	5	3	2	5	2	3	4	4	2	5	1	4	3	5	3	5	5	5	5	5	4	4	2	5	4	1
POST392	4	3	4	3	3	3	3	4	3	4	4	4	4	5	3	4	3	5	4	4	4	4	4	4	3	3
POST393	3	4	3	3	3	3	3	3	1	4	3	3	4	5	4	4	3	3	3	4	4	4	3	3	2	2
POST394	5	4	5	5	4	5	4	5	3	4	3	4	5	5	3	4	3	5	3	5	5	3	5	5	3	3
POST395	5	5	5	5	5	5	5	5	5	3	5	5	5	5	5	5	5	3	5	5	5	5	5	5	5	5
POST396	5	5	5	4	4	4	4	4	4	4	4	5	4	4	3	5	5	4	4	5	4	5	4	5	4	5
POST397	3	3	3	3	3	3	3	3	3	3	3	3	2	2	3	3	4	4	3	4	3	4	3	3	3	3
POST398	4	3	3	4	3	4	3	4	3	5	3	2	3	3	3	5	5	3	5	3	5	5	5	3	5	3
POST399	5	4	5	5	2	4	4	5	5	5	3	5	5	3	3	5	5	5	3	5	5	4	4	4	3	2
POST400	2	3	4	4	4	5	5	5	4	3	3	4	4	5	4	4	4	3	3	2	3	3	3	4	4	1
POST401	4	3	3	4	3	3	4	4	4	4	4	5	4	5	4	5	4	5	4	4	4	4	3	4	4	1
POST402	4	4	5	4	3	4	4	3	2	4	3	4	4	2	3	4	4	4	4	3	3	3	2	4	4	2
POST403	4	3	4	4	4	4	5	4	3	4	3	3	4	4	4	5	4	5	4	3	4	5	3	3	3	3
POST404	3	4	4	4	5	5	5	5	5	3	5	5	5	4	5	4	4	3	4	5	3	4	5	5	3	3
POST405	3	3	3	3	4	4	4	4	4	4	3	3	3	3	3	3	3	3	3	3	3	3	3	3	3	3
POST406	3	2	2	3	3	3	4	3	3	3	4	5	5	5	5	4	4	5	3	4	4	4	4	4	4	3
POST407	5	4	4	4	4	3	4	4	4	4	4	3	4	3	3	3	4	3	3	4	3	4	4	3	4	3
POST408	4	5	5	4	5	4	5	5	4	5	5	5	4	4	5	4	5	4	5	5	4	5	5	5	4	5
POST409	5	5	5	5	5	5	5	5	5	5	5	5	5	5	4	5	5	5	3	5	5	5	5	5	4	3
POST410	4	4	3	3	3	4	3	4	3	4	4	5	5	5	5	4	4	5	3	4	4	4	4	4	4	3
POST411	4	5	5	5	5	4	4	4	3	3	4	4	5	5	3	4	5	4	3	4	5	4	4	4	5	4
POST412	3	3	3	3	3	3	3	3	3	3	4	4	3	3	3	4	4	4	4	2	4	2	3	4	4	4
POST413	4	4	5	4	5	5	5	4	5	5	2	2	4	5	5	5	5	5	5	5	5	5	4	5	4	5
POST414	4	3	4	4	4	4	4	5	5	5	4	5	5	4	4	5	3	4	4	4	5	4	5	4	4	4
POST415	5	5	5	5	5	5	5	5	5	5	3	3	1	1	1	1	1	1	1	1	3	3	3	4	3	3
POST416	3	3	4	4	3	4	4	4	3	4	4	3	5	4	4	5	5	4	4	3	3	3	4	3	4	2
POST417	3	3	4	4	3	4	4	3	3	3	4	3	4	3	5	5	5	4	4	4	3	4	3	3	3	2
POST418	4	5	5	5	2	5	3	4	4	5	5	4	4	5	5	5	4	4	4	5	5	5	5	5	5	5
POST419	5	3	2	3	1	1	5	5	5	5	3	5	5	5	4	3	5	3	3	4	5	5	5	3	2	2
POST420	3	1	5	5	3	3	5	5	1	1	4	5	5	5	5	5	3	5	5	5	5	5	3	3	1	1
POST421	3	2	2	4	2	4	4	2	2	3	1	3	3	5	3	4	3	5	3	4	4	3	4	3	3	2
POST422	3	2	1	2	2	2	5	2	1	2	2	1	1	3	1	2	1	3	1	2	3	5	4	1	1	1
POST423	4	4	4	4	4	3	4	4	5	4	4	4	4	3	3	4	4	5	5	4	4	4	4	4	4	4
POST424	4	3	3	4	3	3	3	4	3	4	3	3	4	4	3	5	4	3	4	4	4	3	3	4	4	3
POST425	3	4	4	4	4	3	3	4	3	3	3	3	5	5	5	5	5	3	2	3	3	2	4	4	4	3
POST426	4	3	4	2	2	2	4	3	4	4	3	4	4	5	2	3	2	4	4	4	3	4	3	4	3	4
POST427	5	4	4	5	4	4	3	4	4	5	3	2	4	3	4	5	5	5	5	4	3	2	5	5	4	3
POST428	5	4	4	3	4	4	4	5	5	4	1	5	5	4	5	4	5	4	3	4	5	3	4	3	5	4
POST429	4	5	5	5	5	5	5	5	5	5	1	3	4	5	2	3	2	4	5	3	3	5	3	5	4	4
POST430	1	1	1	3	3	1	1	1	1	1	1	5	5	1	1	1	1	5	1	5	1	5	1	1	1	1
POST431	4	2	3	4	3	4	4	5	2	2	3	4	4	3	4	4	4	5	5	5	5	3	5	5	5	3
POST432	5	4	4	4	3	3	4	5	5	5	4	5	5	5	4	4	4	4	5	5	5	5	5	4	4	4
POST433	4	5	5	4	4	5	4	5	3	3	3	5	4	4	4	5	5	4	4	4	5	4	5	5	4	4
POST434	3	3	3	3	2	2	3	3	1	3	1	3	4	3	3	3	3	5	5	2	3	1	2	3	2	3
POST435	4	4	4	4	4	4	4	5	2	3	4	3	3	5	3	4	4	4	4	4	5	5	5	5	5	5
POST436	4	4	4	4	4	4	4	4	4	4	3	4	4	4	4	5	3	5	4	4	4	4	4	3	4	4
POST437	4	3	4	4	4	3	3	3	4	4	4	4	5	4	5	5	5	5	5	4	4	4	5	3	4	4
POST438	5	4	5	4	5	4	5	4	5	4	5	4	4	5	4	4	4	4	4	5	5	5	4	4	5	4
POST439	5	4	4	3	3	3	3	5	2	4	3	2	4	5	4	2	2	5	4	2	2	5	5	3	4	2
POST440	5	5	3	3	4	4	3	4	3	4	4	3	5	4	4	3	5	4	4	3	4	4	4	3	4	3
POST441	3	3	4	3	4	4	4	5	5	3	4	4	5	3	4	3	4	4	3	4	3	4	5	4	4	5
POST442	5	3	5	5	5	5	5	3	5	5	3	3	5	5	3	3	2	5	3	5	5	3	5	3	3	3
POST443	3	2	2	4	3	4	4	4	1	3	3	3	3	4	2	3	4	3	3	4	3	3	4	4	4	2
POST444	3	3	3	4	3	3	4	4	3	3	3	3	4	2	3	3	3	3	3	3	4	4	4	3	4	2
POST445	5	4	3	3	2	2	4	4	2	3	3	3	4	4	3	4	4	5	3	3	5	4	3	2	3	2
POST446	5	3	3	5	3	3	3	4	1	1	4	5	4	3	4	5	4	3	4	3	3	4	3	3	3	3
POST447	3	1	4	2	3	1	3	3	2	1	3	2	3	4	2	2	2	3	1	4	2	4	3	2	4	2
POST448	5	3	5	5	3	5	5	4	4	5	5	4	5	5	5	4	5	5	5	4	3	3	3	5	4	4
POST449	4	4	5	5	4	4	5	5	4	5	4	3	5	3	5	5	4	4	4	4	5	5	5	4	5	4
POST450	5	5	5	5	4	4	5	5	5	5	5	5	5	3	5	5	4	4	5	4	5	5	5	5	4	4
POST451	4	4	4	4	4	4	4	4	4	4	2	4	4	5	5	5	5	4	5	5	3	4	4	4	4	4
POST452	3	4	4	4	4	3	4	3	4	4	4	4	4	3	4	3	3	4	3	4	3	3	4	3	4	3
POST453	3	4	5	5	5	3	4	4	4	5	5	4	5	3	3	4	4	3	4	4	3	4	3	5	3	4
POST454	5	3	4	4	3	3	3	4	3	4	3	4	4	3	4	3	4	4	4	4	3	4	4	4	4	3
POST455	5	4	4	4	4	4	4	4	4	4	5	5	5	5	5	3	3	4	4	4	3	5	5	5	5	5
POST456	5	4	4	5	5	5	5	5	4	5	4	5	5	4	4	4	4	5	4	5	5	5	4	5	5	4
POST457	4	3	4	2	3	4	3	2	4	3	4	3	5	3	4	3	5	4	4	5	4	4	5	4	4	5
POST458	4	4	3	4	4	3	5	4	3	4	3	5	5	3	4	4	3	5	3	4	3	5	4	5	5	3
POST459	5	3	3	5	3	4	5	3	5	5	3	4	5	5	5	3	4	5	5	4	5	5	4	5	3	3
POST460	1	2	1	2	1	1	1	1	1	2	2	4	4	3	1	2	1	1	1	1	1	1	1	2	1	1
POST461	5	4	3	4	3	3	3	3	1	3	3	4	4	4	3	4	4	4	3	3	4	3	4	4	4	3
POST462	4	4	5	4	4	4	4	5	4	4	4	4	5	4	4	4	4	5	4	4	4	4	4	4	4	4
POST463	3	2	3	3	4	3	4	4	3	4	2	4	4	4	3	3	3	4	3	2	4	4	3	3	3	2
POST464	5	2	3	2	4	1	3	4	2	4	3	4	4	5	3	2	2	4	3	4	2	3	1	4	4	5
POST465	4	4	4	5	5	5	4	4	4	5	5	5	4	4	5	4	5	5	4	4	4	4	5	5	5	3
POST466	5	3	3	3	2	2	3	5	1	1	3	4	2	3	3	4	3	1	4	4	2	5	3	3	4	2
POST467	3	3	3	3	3	3	3	3	2	3	3	5	5	5	3	3	3	4	4	3	4	3	3	3	3	3
POST468	4	4	4	4	4	4	5	5	4	4	4	4	4	5	3	5	5	5	4	4	4	4	4	4	3	4
POST469	4	4	4	5	3	2	3	4	3	3	4	4	3	5	3	5	4	4	3	4	5	4	4	4	3	3
POST470	3	4	4	3	3	3	4	4	1	3	4	4	4	4	4	3	4	4	3	3	4	5	4	3	3	2
POST471	4	4	3	5	5	3	5	3	1	4	2	3	4	5	2	4	3	4	1	4	4	5	5	3	3	2
POST472	4	4	5	4	3	4	4	5	4	5	4	5	4	3	4	4	4	4	3	4	3	4	3	3	4	3
POST473	5	5	4	4	3	2	3	4	5	5	4	4	5	5	3	5	4	4	5	4	4	3	4	3	4	3
POST474	3	3	3	3	3	3	3	3	2	3	4	5	5	5	4	4	3	3	3	3	3	3	3	4	3	3
POST475	3	3	4	4	3	3	3	4	3	4	4	4	4	4	4	3	3	4	5	5	4	4	3	4	4	4
POST476	5	1	3	3	2	1	3	4	2	2	3	5	1	3	4	3	3	3	1	3	3	4	3	3	1	1
POST477	4	2	5	4	1	2	2	3	2	4	3	4	2	4	2	1	2	4	2	4	4	3	4	3	2	3
POST478	5	5	5	5	4	4	4	4	5	5	4	4	4	5	5	5	5	5	4	4	4	4	5	5	5	4
POST479	4	4	4	4	4	4	4	5	5	5	4	4	4	4	5	5	5	5	5	5	5	5	5	5	5	5
POST480	4	5	5	5	5	5	5	5	3	3	5	5	5	5	5	5	5	5	5	5	5	3	4	4	4	3
POST481	4	5	4	4	4	5	4	5	4	4	4	3	4	4	3	4	4	4	4	4	4	4	4	4	4	4
POST482	3	3	3	3	4	4	3	4	3	3	2	4	4	4	3	2	2	3	2	2	3	2	2	1	2	2
POST483	3	4	4	4	5	5	5	5	5	4	5	4	5	5	4	5	3	3	3	3	3	4	4	4	4	3
POST484	5	5	5	5	5	5	5	5	5	5	5	5	5	5	5	5	5	5	5	5	5	5	5	5	5	5
POST485	3	3	3	3	3	3	3	3	3	3	1	5	5	5	5	5	5	5	5	5	5	5	5	5	5	3
POST486	2	3	3	2	2	2	3	3	4	3	3	4	4	4	3	3	3	3	2	2	4	3	3	4	3	3
POST487	5	5	5	5	5	5	5	5	5	5	5	5	5	5	5	5	5	5	5	5	5	5	5	5	5	5
POST488	5	5	5	5	5	5	5	5	5	5	5	5	5	5	5	5	5	5	5	5	5	5	5	5	5	5
POST489	4	4	3	4	3	4	4	4	4	4	4	4	4	3	4	4	4	3	4	3	4	3	4	3	4	4
POST490	4	4	2	4	2	2	2	2	2	2	3	3	4	5	3	4	4	5	4	4	4	4	3	3	2	2
POST491	4	3	4	4	4	4	3	4	4	4	4	3	4	4	4	4	4	3	4	4	4	4	4	4	4	4
POST492	3	4	2	4	3	4	3	3	3	3	3	4	4	3	4	3	3	3	3	4	3	3	4	3	3	4
POST493	4	3	3	4	4	3	4	4	3	4	3	4	5	5	5	4	5	4	5	4	5	4	5	4	4	4
POST494	2	2	3	3	3	3	3	3	3	4	3	3	3	2	4	2	4	2	4	2	4	2	4	2	2	2
POST495	4	3	4	2	4	2	3	4	3	3	4	3	3	4	3	3	3	3	4	4	4	3	3	3	3	4
POST496	3	3	4	3	4	2	3	4	2	3	4	3	4	3	3	4	3	4	3	4	3	4	3	4	3	4
POST497	4	4	3	4	4	4	4	4	3	4	4	3	4	4	4	3	4	4	3	4	4	4	3	4	3	4
POST498	4	4	3	4	3	4	3	3	3	3	4	3	4	3	4	3	3	3	3	4	3	4	3	4	3	4
POST499	4	4	3	4	4	4	4	3	4	4	4	4	4	4	3	4	3	4	3	4	3	4	3	4	4	4
POST500	3	4	2	3	3	2	2	2	3	3	4	3	4	3	3	3	3	3	3	4	4	4	4	3	3	3
POST501	5	5	5	5	5	5	5	5	5	5	5	5	5	5	5	5	5	5	5	5	5	5	5	5	5	5
POST502	5	5	5	5	5	5	5	5	5	5	5	5	5	5	5	5	5	5	5	5	5	5	5	5	5	5
POST503	5	5	5	5	5	5	5	5	5	5	5	5	5	5	5	5	5	5	5	5	5	5	5	5	5	5
POST504	4	3	3	3	3	4	4	4	4	4	3	3	4	4	3	3	3	4	4	4	4	4	4	4	4	4
POST505	5	4	5	4	4	4	4	4	4	5	4	4	4	5	4	5	4	5	4	5	4	5	4	5	4	5
POST506	5	3	4	5	3	5	3	4	5	5	3	4	5	5	4	4	5	4	5	5	5	4	5	4	5	4
POST507	3	3	3	2	2	3	4	3	4	3	4	3	2	4	3	2	4	3	3	2	3	4	3	3	4	3
POST508	4	4	4	5	4	5	4	5	4	5	4	4	4	3	4	4	4	4	3	4	3	4	4	3	4	4
POST509	4	4	3	3	3	3	3	3	4	3	3	4	4	4	5	4	5	4	5	4	5	4	5	4	4	4
POST510	5	5	5	5	5	5	5	5	5	5	5	5	5	5	5	5	5	5	5	5	5	5	5	5	5	5
POST511	5	5	5	5	5	5	5	5	4	5	5	5	5	5	5	5	5	5	5	5	5	5	5	5	4	5
POST512	4	5	5	5	5	5	5	5	5	5	5	5	5	5	5	5	5	5	5	5	5	5	4	4	4	4
POST513	5	5	5	5	5	5	5	5	4	5	4	5	5	5	5	5	5	5	5	5	5	5	5	5	5	5
POST514	4	3	3	3	3	4	4	4	4	4	4	3	3	3	4	4	4	3	4	4	4	4	4	4	4	4
POST515	4	4	3	4	3	4	4	4	4	4	4	4	4	4	3	3	3	4	4	4	4	4	4	4	5	4
POST516	4	4	3	4	3	4	3	4	3	4	3	4	4	4	3	4	4	4	4	4	4	4	4	5	4	5
POST517	4	4	4	4	4	4	4	4	4	4	5	4	5	4	4	4	4	4	4	4	4	4	4	4	4	4
POST518	4	3	3	3	3	4	3	4	3	4	3	3	3	3	3	3	3	3	4	4	4	3	4	3	4	4
POST519	3	4	3	4	3	4	3	4	3	4	4	4	3	3	4	3	3	3	3	3	3	3	3	4	4	4
POST520	5	4	3	4	4	3	4	4	4	4	4	4	4	4	5	5	4	5	5	4	4	4	5	4	5	4
POST521	4	4	3	4	3	4	3	4	3	4	3	4	4	4	4	4	4	4	4	4	3	4	3	4	3	4
POST522	3	4	4	4	4	4	4	4	4	4	4	3	4	3	4	4	4	4	4	4	4	4	3	4	3	3
POST523	3	3	3	3	3	3	4	4	4	4	4	4	4	4	4	4	4	4	4	3	4	3	3	3	4	3
POST524	4	3	3	3	3	3	4	4	4	4	4	3	4	3	4	3	4	3	4	3	4	3	3	4	4	4
POST525	4	3	3	3	4	4	3	4	4	3	3	4	4	4	4	3	4	4	4	4	4	3	4	3	4	4
POST526	4	3	3	4	4	3	4	4	3	4	3	4	4	3	4	3	4	3	4	4	3	4	3	4	3	4
POST527	3	3	3	3	3	4	3	3	3	4	4	3	3	4	3	3	4	4	4	4	4	4	3	3	3	3
POST528	3	3	3	3	4	3	3	3	3	3	4	3	4	3	4	4	3	4	4	3	4	3	4	3	3	3
POST529	4	4	3	4	4	4	4	4	4	4	3	3	4	3	4	4	4	3	4	4	4	4	4	4	3	4
POST530	4	4	3	4	4	4	4	4	4	4	4	3	4	4	4	3	4	4	4	4	2	4	4	4	4	4
POST531	3	3	3	3	3	3	3	3	3	4	3	3	4	4	4	4	4	4	4	4	3	4	3	4	3	3
POST532	4	4	4	4	4	4	4	4	4	3	3	4	4	3	3	3	3	4	4	4	4	4	4	4	4	4
POST533	3	4	3	3	3	3	3	3	4	5	3	4	4	3	4	4	4	4	3	4	3	3	3	3	4	3
POST534	3	3	4	4	4	4	4	4	2	2	3	3	3	2	4	4	5	2	4	3	4	3	2	4	4	3
POST535	3	1	1	1	1	1	4	3	1	1	3	5	5	5	3	5	1	5	1	3	4	5	5	1	1	1
POST536	5	3	4	4	5	5	4	3	1	3	4	5	3	5	1	4	3	5	1	3	5	4	4	3	1	1
POST537	4	4	4	4	4	4	4	3	4	4	4	4	5	5	5	4	4	5	5	5	5	4	4	4	4	4
POST538	3	2	2	3	4	3	2	4	1	3	1	4	5	2	4	2	2	2	3	3	3	3	3	3	3	3
POST539	3	3	3	4	3	4	3	3	3	4	2	3	2	2	2	2	3	4	2	3	4	2	3	2	4	1
POST540	4	2	2	3	3	4	3	2	2	2	2	3	4	5	3	2	2	4	2	3	3	2	3	2	2	1
POST541	4	2	2	4	2	4	4	2	3	4	2	3	4	5	2	2	4	2	3	3	2	3	2	2	1	1
POST542	3	2	3	2	2	2	2	3	2	3	2	3	2	3	3	4	3	3	3	2	3	2	4	2	3	3
POST543	5	5	5	5	5	5	3	4	4	5	3	5	5	3	4	4	5	5	5	3	5	4	5	3	5	4
POST544	1	5	5	4	4	5	5	5	3	4	5	5	5	5	3	5	5	5	4	5	5	3	3	4	4	1
POST545	1	3	4	4	3	5	3	3	3	4	3	4	5	5	4	5	5	5	4	3	4	2	1	3	3	2
POST546	3	3	3	3	3	3	4	4	3	4	3	4	4	4	4	3	3	4	4	3	3	3	3	3	3	3
POST547	4	4	5	4	4	4	5	5	3	4	4	5	5	4	4	5	5	5	4	4	5	5	5	5	4	4
POST548	4	4	2	4	5	4	5	3	4	5	3	4	5	5	2	4	3	5	4	3	4	5	5	5	4	2
POST549	4	5	5	4	5	5	5	5	5	5	3	4	4	3	4	4	3	4	4	3	4	5	5	5	4	4
POST550	4	4	4	4	4	4	5	4	5	5	3	3	4	4	3	4	3	4	3	4	4	4	4	4	4	4
POST551	5	5	5	4	5	5	4	4	2	4	3	3	3	3	4	5	5	5	4	4	5	5	4	5	5	4
POST552	3	2	3	3	3	2	2	4	1	3	3	5	5	5	4	3	3	5	3	3	4	3	3	3	4	2
POST553	5	4	5	5	5	5	5	5	4	5	4	4	4	5	4	4	4	4	4	5	4	5	4	5	4	4
POST554	5	5	5	5	5	5	5	5	5	5	5	5	5	5	5	5	5	5	5	5	5	5	5	5	5	5
POST555	5	5	4	5	5	5	5	5	5	5	4	4	4	4	4	4	4	4	4	4	4	4	5	5	5	5
POST556	4	4	4	4	4	4	4	4	4	4	4	4	4	4	4	4	4	4	4	4	4	4	4	4	4	4
POST557	4	3	4	5	4	4	4	5	5	5	3	4	5	4	5	4	3	4	3	4	3	2	4	3	4	3
POST558	4	4	3	4	3	4	4	4	4	4	4	4	3	4	4	4	4	4	4	4	4	4	4	4	4	3
POST559	2	1	2	2	3	3	2	2	2	2	5	5	5	5	2	1	4	4	4	2	2	3	2	3	3	3
POST560	4	3	4	4	3	3	3	4	3	3	3	4	5	5	1	3	3	5	5	4	4	3	3	3	3	3
POST561	5	3	4	5	4	5	5	3	3	1	4	5	5	5	3	4	3	5	2	4	3	4	5	3	2	4
POST562	5	3	4	4	4	4	4	3	3	5	3	3	4	5	3	4	4	3	4	5	3	4	4	3	4	4
The means and standard deviations of the data
Construct/items					Pre-COVID-19 period group		Post-COVID-19 period group
					Mean value	Standard deviation	Mean value	Standard deviation
Fascination (FA)
1. I find these sounds appealing					4.065	0.814	4.562	0.713
2. My attention is drawn to the interesting sounds here					4.109	0.773	4.604	0.768
3. These sounds make me wonder about things					4.091	0.787	4.484	0.775
4. I am engrossed by this sonic environment					3.963	0.806	4.251	0.854
Being-away (EA)
Novelty
1. These sounds are different to what I usually hear					4.122	0.747	4.075	1.064
2. These sounds have a long way from my daily life					4.114	0.768	3.85	1.119
Escape
1. This sonic environment is a refuge from unwanted distractions					4.173	0.762	3.975	0.979
2. Listening to these sounds gives me a break					4.08	0.794	3.952	1.063
Extent (EX)
1. All the sounds I’m hearing are harmony between man and nature					3.266	0.978	4.544	0.908
2. All the sounds I’m hearing are clearly organized					3.162	0.954	4.28	0.87
3. The sounds I am hearing fit together to form a coherent sonic environment					3.211	1.137	4.339	1.039
4. The extent of these sounds seems limitless to allow exploration					3.19	1.142	4.198	1.063
Compatibility (CP)
1. These sounds relate to activities I like to do					3.742	0.951	4.022	1.318
2. This sonic environment fits with my preferences					3.79	0.823	4.171	1.224
3. I rapidly get used to hearing this type of sounds					3.615	0.923	4.241	1.312
4. Hearing these sounds hinders what I would want to do in this place					3.814	0.855	3.989	1.013
Perceived stress level (PSS)
How often have you been upset because of something that happened unexpectedly?					3.812	0.772	4.414	0.787
How often have you felt you were unable to control the important things in your life?					3.922	0.873	4.474	0.96
How often have you felt nervous and stressed?					3.941	0.856	4.445	0.856
How often have you felt confident about your ability to handle your personal problems?					3.79	0.952	3.824	1.022
How often you felt that things were going your way?					3.561	0.953	3.832	1.122
How often have you found you could not cope with all the things that you had to do?					3.462	0.822	3.856	0.814
How often have you been able to control irritations in your life?					3.564	0.944	4.113	0.791
How often have you felt that you were on top of things?					3.245	1.143	4.189	0.788
How often have you been angered because of things that were outside of your control?					3.584	1.242	4.198	0.956
How often have you felt difficulties piling up so high that you couldn’t overcome them?					3.611	1.111	3.804	1.026
Profile of participants
Characteristics	Frequency		Percentage (%)
	Pre-COVID-19 group	Post-COVID-19 group	Pre-COVID-19 group	Post-COVID-19 group
Gender
Male	273	102	48.58	38.71
Female	289	239	51.42	61.29
Year of birth
1990-1999	99	84	17.62	24.63
1980-1989	124	112	22.06	32.84
1970-1979	115	71	20.46	20.82
1960-1969	85	34	15.12	9.97
1950-1959	80	28	14.23	8.21
Before 1950	59	12	10.5	3.52
Level of education
No formal education	12	7	2.14	2.05
Primary school	55	18	9.79	5.28
Secondary school	114	47	20.28	13.78
Diploma and above	336	263	59.79	77.13
Other	15	6	2.67	1.76
Discriminate validity with HTMT
constructs	Fascination	being away	Extent	Compatibility	Fascination	being away	Extent	Compatibility
	Pre-COVID-19 group				Post-COVID-19 group
Fascination
Being away	0.42				0.5
Extent	0.48	0.68			0.62	0.58
compatibility	0.34	0.66	0.39		0.41	0.11	0.33
Note: The discriminant validity would be established if the HTMT of each construct is lower than 0.850.
Results of the confirmatory composite analysis
Discrepancy	Overall saturated model fit evaluation
	Value	HI95	Supported
SRMR	0.028	0.043	√
dULS	0.21	0.465	√
dG	0.038	0.237	√
Results of invariance measurement testing using permutation
Constructs	Configure invariance	Compositional invariance		Partial measurement invariance established	Equal mean variance		Equal mean value		Full measurement invariance established
		c-Value (c=1)	95% CIs		Differences	95% CIs	Differences	95% CIs
Fascination	Yes	0.932	[0.901,1.000]	Yes	-0.167	[-0.17,0.17]	-0.005	[-0.250,0.24]	Yes
Being-away	Yes	0.981	[0.978,1.000]	Yes	-0.022	[-0.02,0.03]	0.004	[-0.245,0.26]	Yes
Extent	Yes	0.922	[0.908,1.000]	Yes	-0.124	[-0.14,0.15]	0	[-0.133,0.13]	Yes
Compatibility	Yes	0.943	[0.944,1.000]	Yes	-0.189	[-0.22,0.02]	-0.002	[-0.127,0.17]	Yes
